# Supplementary material for: Genome-Wide Identification and In Silico Analysis of ZF-HD Transcription Factor Genes in Zea mays L
Source: Genes (Basel). 2022 Nov 14;13(11):2112. doi: 10.3390/genes13112112 (PMC9690586; doi:10.3390/genes13112112)
Supplement: Supplementary file 1 [file genes-13-02112-s001.zip]

Archive with 2 entries (2 files):
- genes-2009463-Supplementary File S1.pdf
- genes-2009463-Supplementary File S2.xlsx
