# Supplementary material for: Genome-Wide Identification and In Silico Analysis of ZF-HD Transcription Factor Genes in Zea mays L
Source: Genes (Basel). 2022 Nov 14;13(11):2112. doi: 10.3390/genes13112112 (PMC9690586; doi:10.3390/genes13112112)
Supplement: Supplementary file 1 [file genes-13-02112-s001.zip › genes-2009463-Supplementary File S2.xlsx]

## Sheet: SupT1
Supplementary Table S1: List of 10 motifs along with discription.
Motif no.	Sequences	Length	Discription
1	RYRECLRNHAASLGGHAVDGCGEFMPSGEE	30	ZF-HD protein dimerisation region
2	RKRFRTKFTPEQKERMLAFAERLGWRLQK	29	Unknown
3	DEAAVDRFCDEIGVKRQVFKVWMHNNKHN	29	Unknown
4	ALKCAACGCHRSFHRREVE	19	ZF-HD protein dimerisation region
5	VADEDDEEEEEEGSEYEEER	20	Unknown
6	MEAMDVKYKPVMFPNGAGFKKPK	23	Unknown
7	FNINGAASSAPPVVTDDPTDNANGASSPHS	30	Unknown
8	MEAVVDLKYEPLFPNGGVAAAKKKTRL	27	Unknown
9	HHHQFSPYCRTPAGYFHQQ	19	Unknown
10	QQQHQAR	7	Unknown

## Sheet: SupT2
Supplementary Table S2: Ks, Ka and Ks/Ka calculation and divergent time of the duplication maize ZHD pairs
Duplicated Gene Pairs	Ks	Ka	Ks/Ka	Time	Purification
ZmZHD2/ZmZHD20	0.2967	0.0639	0.2152	22.8231	yes
ZmZHD6/ZmZHD10	91.8653	0.5088	0.0055	7066.56	yes
ZmZHD10/ZmZHD14	0.0375	0.0306	0.8165	2.88462	yes
ZmZHD11/ZmZHD14	14.2326	0.3929	0.0276	1094.82	yes

## Sheet: SupT3.
Suplimentary Table S3a: Interaction among proteins with confidence level
Node1	Node2	Node1_string_id	Node2_string_id	neighborhood_on_chromosome	gene_fusion	phylogenetic_cooccurrence	homology	coexpression	experimentally_determined_interaction	database_annotated	automated_textmining	combined_score
ZmZHD11	ZmZHD20	4577.GRMZM2G328438_P01	4577.GRMZM2G051955_P01	0	0	0	0.846	0	0.667	0	0.511	0.692
ZmZHD11	ZmZHD2	4577.GRMZM2G328438_P01	4577.GRMZM2G161315_P01	0	0	0	0.85	0	0.667	0	0.511	0.691
ZmZHD11	ZmZHD5	4577.GRMZM2G328438_P01	4577.GRMZM2G438438_P01	0	0	0	0.836	0	0.667	0	0.511	0.693
ZmZHD11	ZmZHD7	4577.GRMZM2G328438_P01	4577.GRMZM2G353734_P01	0	0	0	0.836	0	0.667	0	0.511	0.693
ZmZHD16	ZmZHD20	4577.GRMZM2G389379_P01	4577.GRMZM2G051955_P01	0	0	0	0.797	0.042	0.349	0	0.552	0.42
ZmZHD16	ZmZHD2	4577.GRMZM2G389379_P01	4577.GRMZM2G161315_P01	0	0	0	0.811	0.042	0.349	0	0.552	0.415
ZmZHD16	ZmZHD7	4577.GRMZM2G389379_P01	4577.GRMZM2G353734_P01	0	0	0	0.79	0.042	0.349	0	0.552	0.422
ZmZHD16	ZmZHD5	4577.GRMZM2G389379_P01	4577.GRMZM2G438438_P01	0	0	0	0.816	0.042	0.349	0	0.552	0.413
ZmZHD2	ZmZHD3	4577.GRMZM2G161315_P01	4577.GRMZM2G346920_P01	0	0	0	0.798	0.042	0.349	0	0.552	0.419
ZmZHD2	ZmZHD6	4577.GRMZM2G161315_P01	4577.GRMZM2G414844_P01	0	0	0	0.855	0	0.667	0	0.511	0.69
ZmZHD20	ZmZHD3	4577.GRMZM2G051955_P01	4577.GRMZM2G346920_P01	0	0	0	0.788	0.042	0.349	0	0.552	0.423
ZmZHD20	ZmZHD6	4577.GRMZM2G051955_P01	4577.GRMZM2G414844_P01	0	0	0	0.85	0	0.667	0	0.511	0.691
ZmZHD3	ZmZHD5	4577.GRMZM2G346920_P01	4577.GRMZM2G438438_P01	0	0	0	0.821	0.042	0.349	0	0.552	0.411
ZmZHD3	ZmZHD7	4577.GRMZM2G346920_P01	4577.GRMZM2G353734_P01	0	0	0	0.804	0.042	0.349	0	0.552	0.417
ZmZHD5	ZmZHD6	4577.GRMZM2G438438_P01	4577.GRMZM2G414844_P01	0	0	0	0.844	0	0.667	0	0.511	0.692
ZmZHD6	ZmZHD7	4577.GRMZM2G414844_P01	4577.GRMZM2G353734_P01	0	0	0	0.826	0	0.667	0	0.511	0.695
	Supplimentary Table S3b: List of node anotations
	ZHD1	4577.GRMZM2G068330_P02	Putative homeobox DNA-binding domain superfamily protein
	ZHD10	4577.GRMZM2G470974_P01	Mini zinc finger protein 3
	zhd11	4577.GRMZM2G328438_P01	Zinc-finger homeodomain protein 5
	zhd12	4577.GRMZM2G417229_P01	annotation not available
	GRMZM2G071112_P01	4577.GRMZM2G071112_P01	Mini zinc finger 3
	GRMZM2G172586_P01	4577.GRMZM2G172586_P01	ZHD14 ZF-HD type transcription factor
	ZHD15	4577.GRMZM2G089619_P01	ZF-HD transcription factor; ZF-HD homeobox protein
	zhd16	4577.GRMZM2G389379_P01	annotation not available
	zhd17	4577.GRMZM2G069365_P01	Putative homeobox DNA-binding domain superfamily protein
	GRMZM2G462417_P01	4577.GRMZM2G462417_P01	Pentatricopeptide repeat-containing protein
	ZHD19	4577.GRMZM2G370863_P01	Mini zinc finger protein 2
	GRMZM2G161315_P01	4577.GRMZM2G161315_P01	Zinc-finger homeodomain protein 8; Uncharacterized protein; ZF-HD homeobox protein
	ZHD20	4577.GRMZM2G051955_P01	ZF-HD transcription factor; ZF-HD homeobox protein
	umc1102	4577.GRMZM5G821755_P01	Zinc-finger homeodomain protein 4
	GRMZM2G346920_P01	4577.GRMZM2G346920_P01	ZF-HD protein dimerisation region containing protein
	zhd4	4577.GRMZM2G425236_P01	ZF-HD protein dimerisation region containing protein
	GRMZM2G438438_P01	4577.GRMZM2G438438_P01	Zinc-finger homeodomain protein 8
	zhd6	4577.GRMZM2G414844_P01	ZF-HD homeobox protein
	GRMZM2G353734_P01	4577.GRMZM2G353734_P01	Zinc-finger homeodomain protein 8
	ZHD8	4577.GRMZM2G423423_P01	annotation not available
	GRMZM2G353076_P01	4577.GRMZM2G353076_P01	ZHD9 ZF-HD type transcription factor

## Sheet: SupT4
Supplementary Table S4: Tissue specific transcriptome data in FPKM unit
Gene name	unpollinated silk	vegetative meristem	Pericarp & alleurone	embryo after pollina	endosperm after polli	internode	mature leaf	female spikelet	primary root	secondary root	root differentiation zone	root elongation zone	Stomatal divisional zone of leaf	tip of ear primodim	germinated embryo	growth zone of leaf
ZmZHD1	3	2	0	26	0.6	1	0	4	0	0	0	0	7	7	5	3
ZmZHD2	5	10	4	9	9	3	7	11	0	0	0	0	7	13	9	4
ZmZHD3	0	14	0	8	0	1	0	0.8	0	0	0	0	2	111	1	2
ZmZHD4	0	4	0	22	0	0	0	1	1	1	2	1	2	6	4	0.6
ZmZHD5	5	5	1	9	5	2	8	37	0	0	0	0	3	29	1	2
ZmZHD6	1	0.5	0.7	1	2	0	0	0	0	0	0	0	0	0	0.9	0
ZmZHD7	0	1	0	2	0	0	0	3	0	0	0	0	0	6	0	0
ZmZHD8	2	0	0	1	0	0	0	0	1	0.7	0.6	2	0	0	0.8	0
ZmZHD9	7	0.6	37	0	0	1	0	1	4	5	0	4	0	0	0	2
ZHD10	0	0	0	0	0	0	0	0	0	0	0	0	0	0	0	0.5
ZmZHD11	19	7	5	48	0.7	7	0.5	4	3	2	0	1	2	4	16	1
ZmZHD12	2	38	0	12	0	5	0	10	1	1	0.9	2	4	25	4	2
ZmZHD13	2	4	1	1	0	0.9	0	2	0	0	0	0	1	2	1	16
ZmZHD14	0	0	0	0	0	0.7	0	0	0	0	0	0	0	0	0	0.5
ZmZHD15	1	4	1	18	0	0.7	0	11	0	0	0	0	2	34	3	0.8
ZmZHD16	0	2	0	5	0.8	0	0.6	0.7	0	0	0	0	1	0.7	0.8	0.7
ZmZHD17	0	27	2	5	0	4	0	4	0	0.6	0.9	0	2	8	2	0
ZmZHD18	0	1	0.5	1	0.6	0.9	0.8	0	0	0	0.8	0	2	2	1	1
ZmZHD19	1	0	0	0	0	1	0	0	0	0	0	0	0	0	0	1
ZmZHD20	4	14	6	3	0	9	2	12	0	0	0	0	5	5	5	4
ZmZHD21	3	4	0	5	0	2	13	10	0	0	0	0	6	31	16	7

## Sheet: SupT5
Suplementary Table S5: List of miRNA found in ZmZHD genes along with target aligenment
miRNA_Acc.	Target_Acc.	Expectation	UPE$	miRNA_start	miRNA_end	Target_start	Target_end	miRNA_aligned_fragment	alignment	Target_aligned_fragment	Inhibition	Multiplicity
Zma-miR167a	ZmZHD5	5	-1	1	21	990	1010	UGAAGCUGCCAGCAUGAUCUA	:.:.. :.::::.::: ::	GCGGUUGGGUUGGCGGCUGCA	Cleavage	1
Zma-miR167b	ZmZHD5	5	-1	1	21	990	1010	UGAAGCUGCCAGCAUGAUCUA	:.:.. :.::::.::: ::	GCGGUUGGGUUGGCGGCUGCA	Cleavage	1
Zma-miR167c	ZmZHD5	5	-1	1	21	990	1010	UGAAGCUGCCAGCAUGAUCUA	:.:.. :.::::.::: ::	GCGGUUGGGUUGGCGGCUGCA	Cleavage	1
Zma-miR167d	ZmZHD5	5	-1	1	21	990	1010	UGAAGCUGCCAGCAUGAUCUA	:.:.. :.::::.::: ::	GCGGUUGGGUUGGCGGCUGCA	Cleavage	1
Zma-miR167e	ZmZHD5	5	-1	1	22	989	1010	UGAAGCUGCCAGCAUGAUCUGA	:.:.. :.::::.::: ::	AGCGGUUGGGUUGGCGGCUGCA	Cleavage	1
Zma-miR167f	ZmZHD5	5	-1	1	22	989	1010	UGAAGCUGCCAGCAUGAUCUGA	:.:.. :.::::.::: ::	AGCGGUUGGGUUGGCGGCUGCA	Cleavage	1
Zma-miR167g	ZmZHD5	5	-1	1	21	990	1010	UGAAGCUGCCAGCAUGAUCUG	:.:.. :.::::.::: ::	GCGGUUGGGUUGGCGGCUGCA	Cleavage	1
Zma-miR167h	ZmZHD5	5	-1	1	21	990	1010	UGAAGCUGCCAGCAUGAUCUG	:.:.. :.::::.::: ::	GCGGUUGGGUUGGCGGCUGCA	Cleavage	1
Zma-miR167i	ZmZHD5	5	-1	1	21	990	1010	UGAAGCUGCCAGCAUGAUCUG	:.:.. :.::::.::: ::	GCGGUUGGGUUGGCGGCUGCA	Cleavage	1
Zma-miR167j	ZmZHD5	5	-1	1	22	989	1010	UGAAGCUGCCAGCAUGAUCUGA	:.:.. :.::::.::: ::	AGCGGUUGGGUUGGCGGCUGCA	Cleavage	1
Zma-miR171c	ZmZHD17	4.5	-1	1	21	251	271	CUGAGCCGUGCCAAUAUCACG	:: .::::.:.::.:.::	GUUGCGGUUGGUAUGGUUUAG	Cleavage	1
Zma-miR2118f	ZmZHD1	3	-1	1	22	396	417	UUUCUGAUGCCUCCCAUUCCUA	::: ::::::..:::::..	AGAGAAGGGGAGGUGUCAGAGG	Cleavage	1
Zma-miR2275a	ZmZHD15	4	-1	1	22	32	53	UUUGUUUUCCUCCAAUAUCUCA	::. : :::::::.:::::	GCAGGCAGGGGAGGAAGACAAA	Cleavage	1
Zma-miR2275a	ZmZHD1	4.5	-1	1	22	447	468	UUUGUUUUCCUCCAAUAUCUCA	.:. :::::::::::.:	UCUAGUGGGGGAGGAAAACAGA	Cleavage	1
Zma-miR2275c	ZmZHD4	5	-1	1	22	882	903	UUCAGUUUCCUCUAAUAUCUCA	: : :.::.:::::..: :.:	GGCGUUGUUGGAGGAGGCGGGA	Cleavage	1
Zma-miR2275d	ZmZHD15	4.5	-1	1	22	32	53	UUUGUUUUCCUCUAAUAUCUCA	::. : .::::::.:::::	GCAGGCAGGGGAGGAAGACAAA	Cleavage	1
Zma-miR2275d	ZmZHD20	5	-1	1	22	1261	1282	UUUGUUUUCCUCUAAUAUCUCA	::: : :::::.::.:.:.	CUAGAGAGGAGAGGGAAGCGAG	Cleavage	1
Zma-miR2275d	ZmZHD1	5	-1	1	22	447	468	UUUGUUUUCCUCUAAUAUCUCA	.:. .::::::::::.:	UCUAGUGGGGGAGGAAAACAGA	Cleavage	1
Zma-miR394a	ZmZHD16	5	-1	1	20	937	956	UUGGCAUUCUGUCCACCUCC	: :: ::::::.::::...	GCAGAAGGACAGGAUGCUGG	Cleavage	1
Zma-miR394b	ZmZHD16	5	-1	1	20	937	956	UUGGCAUUCUGUCCACCUCC	: :: ::::::.::::...	GCAGAAGGACAGGAUGCUGG	Cleavage	1
Zma-miR3979	ZmZHD13	4.5	-1	1	22	477	498	UCCCUCUCUCCCUUGAAGGCUC	.:: :::::::: ::::.	UGUUCUGAAAGGGAGAAAGGGG	Cleavage	1
Zma-miR397b	ZmZHD5	5	-1	1	21	1170	1190	UUGAGCGCAGCGUUGAUGAGC	:.:::::.::::::: : :.	GUUCAUCGACGCUGCCCCCGU	Cleavage	1
Zma-miR444a	ZmZHD21	4	-1	1	19	218	236	UGCAGUUGUUGUCUCAAGC	:: :::::::. :.::::.	GCGUGAGACAGGAGCUGCG	Cleavage	1
Zma-miR444a	ZmZHD6	5	-1	1	19	1009	1027	UGCAGUUGUUGUCUCAAGC	:: :::.::.::.: :::	GCAGGAGGCAGCAGCCGCA	Cleavage	1
Zma-miR444b	ZmZHD21	4	-1	1	19	218	236	UGCAGUUGUUGUCUCAAGC	:: :::::::. :.::::.	GCGUGAGACAGGAGCUGCG	Cleavage	1
Zma-miR444b	ZmZHD6	5	-1	1	19	1009	1027	UGCAGUUGUUGUCUCAAGC	:: :::.::.::.: :::	GCAGGAGGCAGCAGCCGCA	Cleavage	1
Zma-miR529	ZmZHD14	3	-1	1	21	733	753	AGAAGAGAGAGAGUACAGCCU	:: :.:::::::::::.:	GCUCUCUGCUCUCUCUCUUUU	Cleavage	1
Zma-miR6221	ZmZHD6	4.5	-1	1	21	354	374	UUCUGACUUCUGGCCCCUGCU	::::::::::.:: .::.	UUCAGGGGCCAGGAGGAGGAG	Cleavage	1
Zma-miRN4099a	ZmZHD10	5	-1	1	22	906	926	CUAGCAGCGUAGGAUUUGUGCA	::.::. . :::..::::::::	UGUACGUG-CCUGUGCUGCUAG	Cleavage	1
Zma-miRN4099b	ZmZHD10	5	-1	1	22	906	926	CUAGCAGCGUAGGAUUUGUGCA	::.::. . :::..::::::::	UGUACGUG-CCUGUGCUGCUAG	Cleavage	1
Zma-miRN4099c	ZmZHD10	5	-1	1	22	906	926	CUAGCAGCGUAGGAUUUGUGCA	::.::. . :::..::::::::	UGUACGUG-CCUGUGCUGCUAG	Cleavage	1
Zma-miRN4099d	ZmZHD10	5	-1	1	22	906	926	CUAGCAGCGUAGGAUUUGUGCA	::.::. . :::..::::::::	UGUACGUG-CCUGUGCUGCUAG	Cleavage	1
Zma-miRN4107	ZmZHD4	4.5	-1	1	21	121	141	CUACUCCUCUUUCUUCCUCUU	.:::::.::..:::::: ::	GAGAGGGAGGGAGAGGAUCAG	Cleavage	1
Zma-miRN4107	ZmZHD10	4.5	-1	1	21	267	287	CUACUCCUCUUUCUUCCUCUU	.::: ::: :.:::::: ::	CGGAGCAAGCAGGAGGAGGAG	Cleavage	1
Zma-miRN4107	ZmZHD14	4.5	-1	1	21	230	250	CUACUCCUCUUUCUUCCUCUU	.::: ::: :.:::::: ::	CGGAGCAAGCAGGAGGAGGAG	Cleavage	1
Zma-miRN4107	ZmZHD18	5	-1	1	21	1814	1834	CUACUCCUCUUUCUUCCUCUU	::::.: .::.::::::	CUCAGGAGGUGAGGGGAGUAA	Cleavage	1
Zma-miRN4107	ZmZHD6	5	-1	1	21	357	377	CUACUCCUCUUUCUUCCUCUU	:.:.: ::.:.:::::: ::	AGGGGCCAGGAGGAGGAGGAG	Cleavage	1
Zma-miRN4109a	ZmZHD1	5	-1	1	21	2193	2213	UAGGAUGUUUGGUUUGAGGAA	::::.:::.::::::	UGAAGAAAACUAAAUAUCCUA	Cleavage	1
Zma-miRN4109b	ZmZHD1	5	-1	1	21	2193	2213	UAGGAUGUUUGGUUUGAGGAA	::::.:::.::::::	UGAAGAAAACUAAAUAUCCUA	Cleavage	1
Zma-miRN4109c	ZmZHD1	5	-1	1	21	2193	2213	UAGGAUGUUUGGUUUGAGGAA	::::.:::.::::::	UGAAGAAAACUAAAUAUCCUA	Cleavage	1
Zma-miRN4109d	ZmZHD1	5	-1	1	21	2193	2213	UAGGAUGUUUGGUUUGAGGAA	::::.:::.::::::	UGAAGAAAACUAAAUAUCCUA	Cleavage	1
Zma-miRN4109e	ZmZHD1	5	-1	1	21	2193	2213	UAGGAUGUUUGGUUUGAGGAA	::::.:::.::::::	UGAAGAAAACUAAAUAUCCUA	Cleavage	1
Zma-miRN4109f	ZmZHD1	5	-1	1	21	2193	2213	UAGGAUGUUUGGUUUGAGGAA	::::.:::.::::::	UGAAGAAAACUAAAUAUCCUA	Cleavage	1
Zma-miRN4109g	ZmZHD1	5	-1	1	21	2193	2213	UAGGAUGUUUGGUUUGAGGAA	::::.:::.::::::	UGAAGAAAACUAAAUAUCCUA	Cleavage	1
Zma-miRN4114	ZmZHD10	4.5	-1	1	20	948	967	GCCGCUGCACUUUGAACCCA	:: :: .::::: ::::::.	UGUGUAUAAAGUCCAGCGGU	Cleavage	1
Zma-miRN4114	ZmZHD1	5	-1	1	20	346	365	GCCGCUGCACUUUGAACCCA	: ::: :.:::: ::.::.	GGAGUUAAGAGUGAAGUGGU	Cleavage	1
Zma-miRN4138	ZmZHD8	4.5	-1	1	21	866	886	UGAGCAAAGCUUUGAGAAUGC	..:: : ::.:::::::: :	UUGUUAUAAAGGCUUUGCUAA	Cleavage	1
Zma-miRN4147	ZmZHD17	5	-1	1	22	236	257	UCUCGGCUAUAGUUUUGGCAUA	:.::::::::::.: :..: :.	UGUGCCAAAACUGUUGUUGCGG	Cleavage	1
Zma-miRN4148	ZmZHD14	4	-1	1	22	651	671	AUGAAUGUAGUGCUAUUUAUGA	::.::..: :::.::.::::::	UCGUAGGU-GCAUUAUAUUCAU	Cleavage	1
Zma-miRN4148	ZmZHD10	4	-1	1	22	701	721	AUGAAUGUAGUGCUAUUUAUGA	::.::..: :::.::.::::::	UCGUAGGU-GCAUUAUAUUCAU	Cleavage	1
Zma-miRN4149	ZmZHD20	4	-1	1	21	964	984	UUUGGACCCUGAAGAAGCCCC	:::: :::::: ::::...:	AGGGCGUCUUCAAGGUCUGGA	Cleavage	1
Zma-miRN4149	ZmZHD2	4	-1	1	21	967	987	UUUGGACCCUGAAGAAGCCCC	:::: :::::: ::::...:	AGGGCGUCUUCAAGGUCUGGA	Cleavage	1
Zma-miRN4149	ZmZHD7	4	-1	1	21	1422	1442	UUUGGACCCUGAAGAAGCCCC	:::: :::::: ::::...:	AGGGCGUCUUCAAGGUCUGGA	Cleavage	1
Zma-miRN4149	ZmZHD5	4.5	-1	1	21	1064	1084	UUUGGACCCUGAAGAAGCCCC	:::: :::::: :::....:	AGGGCGUCUUCAAGGUUUGGA	Cleavage	1
Zma-miRN4153	ZmZHD14	4	-1	1	21	691	711	AAAUAAAAAAGAAUGACUGCA	:.:: .::.: ::::::::	ACCGGUGGUUUUAUUUUAUUU	Cleavage	1
Zma-miRN4153	ZmZHD2	5	-1	1	21	1358	1378	AAAUAAAAAAGAAUGACUGCA	:: ::.::.:::::: ::	AUCACUCGUUUUUUUUUUCUU	Cleavage	1
Zma-miRN4164a	ZmZHD21	5	-1	1	22	165	186	UGGAAGAGGGUACUUGUUUUUA	::: .:::.:.:::: ::	UUGCAACUGGUAUCUUCUUGCA	Cleavage	1
Zma-miRN4164b	ZmZHD21	5	-1	1	22	165	186	UGGAAGAGGGUACUUGUUUUUA	::: .:::.:.:::: ::	UUGCAACUGGUAUCUUCUUGCA	Cleavage	1
Zma-miRN4169	ZmZHD18	5	-1	1	22	843	864	CAUCUGAGCGGCGAUAAACUGC	: :::::: :::::: ::	CAUGAUUAUCGGCGCUCACAUU	Translation	1
Zma-miRN4186a	ZmZHD21	5	-1	1	21	297	317	CCCGCCGGCGAGCGCUUUCCU	: : .:: ::::::::::	GCAACAAUGCACGCCGGCGGG	Translation	1
Zma-miRN4186b	ZmZHD21	5	-1	1	21	297	317	CCCGCCGGCGAGCGCUUUCCU	: : .:: ::::::::::	GCAACAAUGCACGCCGGCGGG	Translation	1
Zma-miRN4186c	ZmZHD21	5	-1	1	21	297	317	CCCGCCGGCGAGCGCUUUCCU	: : .:: ::::::::::	GCAACAAUGCACGCCGGCGGG	Translation	1
Zma-miRN4186d	ZmZHD21	5	-1	1	21	297	317	CCCGCCGGCGAGCGCUUUCCU	: : .:: ::::::::::	GCAACAAUGCACGCCGGCGGG	Translation	1
Zma-miRN4200	ZmZHD17	4.5	-1	1	22	476	497	ACCGGCUCACCAUCGUCUUGCC	::::::: : :::::.::	AUGAAGACGAGGAUGAGCUGGA	Translation	1
Zma-miRN4200	ZmZHD119	5	-1	1	22	49	70	ACCGGCUCACCAUCGUCUUGCC	: : :..::: ::::: ::::	AGGAUGGUGAUCGUGAGGCGGU	Translation	1
Zma-miRN4201	ZmZHD7	4	-1	1	22	264	285	CAGACUCUAGCAGCUAUGCAGC	::. :::::::.::: .::	CUGGCGGAGCUGCUGGAGCUUG	Cleavage	1
Zma-miRN4218	ZmZHD2	4.5	-1	1	22	884	905	UCAUCCGAGUCGCUGCUAAACU	: : : ::::.:::::.::.	GCUGUCGGAGCGGCUCGGGUGG	Cleavage	1
Zma-miRN4230	ZmZHD13	5	-1	1	21	655	675	AUUUUGCAGGUAGAGCAGUCU	::::::: :: ::..:::	GUACUGCUCCACAUGUGAAAA	Cleavage	1
Zma-miRN4233a	ZmZHD2	5	-1	1	22	668	689	GGAGAAGUGGGACUGUGGGUCU	:::: ::::.::::: :	CCCGCCACCGUCCUACUUCCCG	Cleavage	1
Zma-miRN4233a	ZmZHD6	5	-1	1	22	658	678	GGAGAAGUGGGACUGUGGGUCU	:.:.: :::::.:: ::::	CCUCUCGC-GUCCCGCUGCUCC	Cleavage	1
Zma-miRN4233b	ZmZHD2	5	-1	1	22	668	689	GGAGAAGUGGGACUGUGGGUCU	:::: ::::.::::: :	CCCGCCACCGUCCUACUUCCCG	Cleavage	1
Zma-miRN4233b	ZmZHD6	5	-1	1	22	658	678	GGAGAAGUGGGACUGUGGGUCU	:.:.: :::::.:: ::::	CCUCUCGC-GUCCCGCUGCUCC	Cleavage	1
Zma-miRN4242	ZmZHD21	5	-1	1	21	146	166	UAAUUCUAAGAUGGUCUUGAU	:.:: :.:::::.::.::	UUUAAACCUAUCUUGGAGUUU	Cleavage	1
Zma-miRN4245	ZmZHD18	4	-1	1	22	56	77	CGGAUGGGUGCUGCGCGGUGGU	.: ::: :::.::..::::: :	GCAACCACGCGGCGUCCAUCGG	Cleavage	1
Zma-miRN4245	ZmZHD9	4.5	-1	1	22	488	509	CGGAUGGGUGCUGCGCGGUGGU	.: ::: :::.::..::.:: :	GCAACCACGCGGCGUCCGUCGG	Cleavage	1
Zma-miRN4250	ZmZHD21	4	-1	1	21	446	467	CCCGUCUCCGUUUUCU-UGCUC	:.::: ::.:..:::::.::::	GGGCACAGGAGGCGGAGGCGGG	Cleavage	1
Zma-miRN4251	ZmZHD18	5	-1	1	20	1736	1755	AUGGUUAGAAUCUGGGUGUU	.:: ...::: ::::.:::	UGCAGUUGGAUCCUAAUCAU	Cleavage	1

## Sheet: SupT6
Supplementary Table S6: Sequences of the protein sequences of the selected species.
ZmZHD1	MDLSGTQGELAIPMHANVASPYGAGVGGHVLQLHRDHGSNNGQSPAPPLPPPPAAAEETESSAKKRGPAAGAGGGGGSSTVKYRECLKNHAAAIGGNATDGCGEFMPSGEEGSLEALKCSACGCHRNFHRKEVDDEDDDMYGAAEGFSGLGLGLGLGHGHGHRAARRLLAPAMAHPHHKSGGGGLLISGADPYAAYASARALPPALPPPPGHAHHHHQYVMPLNMMHTSESDDMEGGRGGCGDAARGSGGSSSSRKRFRTKFTPEQKARMLEFAERVGWRLQKLDDGMVQAFCQEIGVKRRVLKVWMHNNKHNLATKRLEASPAQEQAMAGMASPPPPPPPPQLHLPLQMPAGVMPPPPPPPQAGSSCHRGGPGSPLPLKLE
ZmZHD2	MEAMDVKYKPVMFPNGAGLKKPKPAAAVALAGEPLYRECLKNHAASLGGHAVDGCGEFMPSPGANPADPTSLKCAACGCHRNFHRRTLEGSPPPPAPAPLALPPPPSVMHGQPHRAREETPEDRHPGVVDADDSDSDSEGSEYDEERSVSPPPPPHHLLPAPVAQQPPPPSYFPTAPHMVLSLGSGVPGPAVAVSPAQRLAPTQLTPSSAPPHAGGAMPMPRKRFRTKFTAEQKQRMQELSERLGWRLQKRDEAIVDEWCRDIGVGKGVFKVWMHNNKHNFLGGHSARRSASSPAPAPAAASLQTPAAGAGAAAAPSFHPSRITPPPPVLTSSPTAATGFNINGAASSAPTVATDYTTDNANGASSPHSA
ZmZHD3	MDFDEHDDGDEEMTPMPVSSSYDAPMQPGLGLGGGGGETPKHGDSAGAGSFRTPPAGGFGGGGAGAGAGAGGGGATRYRECLKNHAVGIGGHAVDGCGEFMAAGEEGSIDALRCAACGCHRNFHRKESDNSPAGGGGVAPPDPAAALSPAAITAYGAAVAAHHHQFSPYYRTPAGYFLHQQLAAAAGHMQRPLALPSTSHSLGREEGDDVSGLIGPMVVAPMMGMSLGPGGGPSGGSSGGSGSGKKRFRTKFTQEQKDRMLAFAERLGWRIQKHDEAAVQQFCEEVCVKRHVLKVWMHNNKHTLGKKP
ZmZHD4	MDQQQHQERPWEVYRECMRNHAAKLGTYASDGCCEYTPDDGQPAAMLCAACGCHRNFHRKAFLADAAAGAHGGAHGAMLPSPGASPGYGMHHMAIAAAGMGGDAGAHGSGSGGRRRTRTKFTDEQKERMARLAERLGWRMPKREPGRALGDDEVGRFCREIGVTRQVFKVWMHNHKSGGGGSQGEGASAGAAGAAQTTSSSTTRGGGGGGVVGGGGSMSTAMMGADVEDDEEVRGSEMCM
ZmZHD5	MEAVVDLKYLPVFPNGGVAAAKKKTRLGAAAVAGGQTGVYYRECLKNHAASLGGHALDGCGEFMPSPEADPADPSSLRCAACGCHRNFHRRLPELSPPPPLLALPPPPPPLAPAPAPAVASHAMRDSRTMRGEEAPDDRLPAAFDDDTEESDEGSDFEEDRPLTPLPAPGMVPLPPGYRQVAPHMLLALSTSAPGAQTPAAGPRPPASLVPMPAPGAAAAAAAAAAARKRFRTKFSPEQKQRMQALSERLGWRLQKRDEAVVDECCQEIGVTKGVFKVWMHNNKHNFVGGHSARRSASASAATAIHHPFIDAAPVCPSSHAAPAPAAAVHLSAPAPAASPATPVLADSNINGNAADYFRVQPSTASGGSPQSS
ZmZHD6	MEFRGQEEEEQPVSEEMGASSAPSSAPTPAPGNQDHAAEARYHECLRNHAAALGGHVVDGCGEFMPGDGDSLKCAACGCHRSFHRKDDARRRHHQLMLPATATSSRVPLLLPPPHPHYAPPPFPYHGTPSGGGGGTATESSSEERGPPSGAAAVQAQGHVRRKRFRTKFTPEQKEQMLAFAERLGWRLQKQDDALVQHFCDQVGVRRQVFKVWMHNNKHTGRRQQPHLPPPQGQQQPQQQPK
ZmZHD7	MSPKFPPYLTSSLAEPRPDNTVHFREKTETNKRRQEGDQSGGAAGACCSDRMAGDQDASSGDAVLSLQFRAAGGEPALRYKRQRVQAEDGRRGHSSGVCGGEDGIPGDGNDKGEEDGTGALAVAVTHHCRHRRQKIKGKKKLWMTVVTPSLSEKKGARERMEATVDLKYEPLFPNGGVSSATKKTRLRVAAGGETWVYRECLKNHAASLGGHALDGCGEFMPSPEADRADPSSLRCAACGCHRNFHRRLVELPLPPPLLALPPPLAPAPAVASHVMRDSRRTMRGEEARLPAAFDDEAEESDASSDFYEDRPLSPMPAQAAIVSPGYRQATTHTLLALIIGAPSPQTPAAAPRPPPPTSVGPMPAPATAPGAAAAAAAAARKRSRTKFSPEQKQRMQAL…
ZmZHD8	MHQQQHQERPREVYRECMRNHAAKLGTYASDGCCEYTPDDGQPAPMLCAACGCHRNFHRKTFLDAAAGAHGAMLPSPAGASPGYGSGTHHTATTAAGMGGDAGAHGSGGRRRTRTKFTEEQKECMARFAERLGWRMPKREPGRAPGDDEVGRFCREIGVTRQVFKVWMHNHKSGGGSGGAGAGAGGAAQTSSSTTRGGGSGAVGGGGSMSPAICADVEDDEEVMRGSGMCM
ZmZHD9	MGPQQDGRSSTANGGTAARRKEAAAKQVVRYRECQRNHAASVGGHAVDGCREFMASSADGTAVALTCAACGCHRSFHRREVATATETAADCRDRASTTSG
ZmZHD10	MGPQQGRRSNGGAAARSKQEEEGGAKVVRYRECQRNHAASLGGHAVDGCREFMAAGADGTAAALACAACGCHRSFHRREVEQPAADCDCDCSSTTSGA
ZmZHD11	MEFTAQEGEEPVSEEMGASSAPPPCLGPGRGPGNQNHAAEATYHECLRNHAAALGGHVVDGCGEFMPEDADRLKCAACGCHRSFHRKGDAGRRHQLLLPPPAAAVPRVPLLLPPPHPYAAGAAHPHYASPPLFPYHGTPSGTTTESSSEERGPPSGFAAAPHAHAQGHVRRKRIRTKFTPEQKEQMLAFAERLGWRMQKQDDALVQHFCDQVGVRRQVFKVWMHNNKHIGSGGRRQPPPHLPPPEGQQQPQQPQ
ZmZHD12	MEYKRSSHAQEEEEDEEEEEEEDDENEEEEEDEEEARGLRYTTAAVAPVGAPQQQQVHAQALGLGCSHPSQLMDSAAFSRPLLPPNSSLVMQPPLPPPGFPPAHRQQPPHAQLHPRKAERERDRAAGAQPHVRRHHQEPAKNGVLGGGAAPTSAPSTLGLVPVVEAAQLWRYRECLRNHAARLGAHVLDGCCEFMPSGGDGAAALACAACGCHRSFHRREAVPGGGVAVSPSAAVTPTPTAGANSSRAIPLLLGPAAHAHAPAAPRAGVPGCPRPPRWPSRPARSCAAPRPRPRRRRTRRWP
ZmZHD13	MKRLLILQRCEPIVRFSCCSVRYGDCRRNHAASTGGHAVDGCREFIAEGEEGTSGALKCAACGCHRSFHRRVQVYEVAWGYGSDTSSTE
ZmZHD14	MGPQQGRRSNGGAAARSKQEEEGGAKVVRYRECQRNHAASLGGHAVDGCREFMAAGADGTAAALACAACGCHRSFHRREVEQQPAADCCDCSSTTSGA
ZmZHD15	MMDHLSLVPYDGAGGGGDAAGGKYKECMRNHAAAMGGQAFDGCGEYMASSPDTLKCAACGCHRSFHRRALAAASPCAPPVFFRPPPPPALPAPPQQHFHHHHHHQAALQGFLPSVPVPVPAPPPHLALPYHAVPNAAAAPPWLAARAGSETPPRLDDFGVGLAPGSGAGSGSGSFGRKRFRTKFTPEQKERMREFAEKQGWRIQRNDDGALDRFCDEIGVKRQVLKVWMHNHKNQLASNSVAAAAAAGIGLSPAAGAGTATGTGTGVGITGDGDDDDDDDTDDSPPRAAVSSPSPSPISV
ZmZHD16	MDFDDHDDSDEEMAPMPMPMPMPVSSSYDAPPLAAGFGGGGVEPLSVRAKAPAGGLGGGGGGGGRYRECLKNHAVGIGGHAVDGCGEFMPAGEEGTLGALRCAACGCHRNFHRKEPAAGSLVSPAALAAYGSAAPHHHHFSPYCRTPAGYFHQQPLQMAPPVPVGHTPRPLALPSTSHGWRDDGDGDDDFSGMAGPLSSAVGPLGGMSLGGTTGPSGSGGSGKKRFRTKFSQEQKDRMLAFAERVGWRVQKHDEAAVQQFCDEVCVKRHVLKVWMHNNKHTLGKKP
ZmZHD17	MEYKRSSHVEDEDEDELEEEEEEDEEEEEDEDEEARSHRYTTAAAAPLGTPQQQEVQAQALGLGSHASLMDSAAFSRPLLPPNSSLVTQPPLPPPGFLPAHRQPPQLHPRKAERERERDRAAGAQQPQLRRHQEPVRNNNGVLGGGGGAAPPSAASSTFGLASVRPVVEAPQWRYRECLRNHAARLGAHVLDGCCEFMPSGSDGAAALACAACGCHRSFHRREAIPGGVAAAAAVVSPSAVPVVTPTARASANSSRVMPLLMAPPHMHTRPPHVPASPASAPAALTESSSEELRGHAPAHPAAPPPPPPHAQVVALAGSASAPPAPSKKRFRTKFTAEQKDRMREFAHRVGWRIHKPDADAVDVFCAQVGVSRRVLKVWMHNNKHLAKVPPSPPSSQAQ…
ZmZHD18	MAARSKDAKKVVQYRECQRNHAASIGGHAVDGCREFMASGAEGTACAACGCHRSFHRREPSAQQTKRRIRFRKRGPEPMNVHMQQQHHLRQLRAVLLRRGHPVPPPPATHPDPDRAFLAAIRAAASSAPRLVLAACACLRRAGLPAPGPRALPALLRSAARCEGAGAYVAATHALAVRTGALDDGFVGTALAGAYAACGCVRDTRKVFDGMAVRDVVSWGVMLDSYCQTRNYKEALLLFAKMKNSGVVPDQLILATVLPACGHIRHLRIGKAIHSYMLVSDMIIGAHISSALISLYASCANMEMAEKLYNEMPRKDLVSSTAMVSGYARNRKVEIARSIFDGMPEKDVVSWSAMISGYVDSNQPNEALSLFNGMQECGIRSDEITMLSVISACANLGSL…
ZmZHD19	MMKRMVIVRRCHPPPPPPVLLFGGCPSAGGVRYGECRRNHAASMGGHAVDGCREFLAEGEEGTAAVLHCAACGCHRSFHRRMVQRSCCFCCDSADVAVAAAAAAAAAAERWDDDCSPESSASSSTPR
ZmZHD20	MEAMDVKYKPVMFPNGAAFKKAKPAAVAPAGEPLYRECLKNHAASLGGHAVDGCGEFMPSPGANPADPTSLKCAACGCHRNFHRRTVEGSPPQPAPAPLALPPPPPPPPSVLHGQTHRGGEDTPEDRHPGVVDADDPDSDSEGSEYDEERSVSPPPPHHVPAPVAQQPPPPSYFPAAAPHQHMLLSLGPGAAVAAAAQRLAPAQLTPSSAPPPGGAMPRKRFRTKFTAEQKQRMQELSERLGWRLQKRDEAVVDEWCRDMGVGKGVFKVWMHNNKHNFLGGHSARRSVSASSGAAALLQTPCANAGAAAPSFNPSRLTPPPPVLTSSPTGFNINGAASSSPPTVTADHTDNANGASSPHSA
ZmZHD21	MDLSGTQGELPMATMHAGGSPYLGLHHGHPQQHNHGANGRHMSPPDVVAEEAKNRQLAVVPVGTGGGGGAGVRYRECLKNHAAAIGGSATDGCGEFMPAGEEGSLDALRCSACGCHRNFHRKEPPGGDGRQLYGHHHHHPLSPLAAVHPHHHRGLLVAALPPAPTRMVMPLSAAMHHHQQPPQQHHSSASADSDDAHVPGVRGGEVQQQQQAPARKRFRTKFTAEQKARMLGFAEDAGWRLQKLDEAAVQRFCQEVGVKRRVLKVWMHNNKHTLARRGHAGLPGDPELLGPHDGQLGMPLPEPAAEPAAAAAAAAGLGVTDQAMSFGTGRH
AtZHD1	MEIASQEDPIPINTSYGNSGGGHGNMNHHHHANSAPSSLNITTSNPLLVSSNSNGLGKNHDHSHHHHVGYNIMVTNIKKEKPVVIKYKECLKNHAATMGGNAIDGCGEFMPSGEEGSIEALTCSVCNCHRNFHRRETEGEEKTFFSPYLNHHQPPPQQRKLMFHHKMIKSPLPQQMIMPIGVTTAGSNSESEDLMEEEGGGSLTFRQPPPPPSPYSYGHNQKKRFRTKFTQEQKEKMISFAERVGWKIQRQEESVVQQLCQEIGIRRRVLKVWMHNNKQNLSKKSNNVSNNVDLSAGNNDITENLASTNP
AtZHD2	MNFEDQEEDMEMSGVNPPCGYDSLSGEGATSSGGGGVGRSKGVGAKIRYRECLKNHAVNIGGHAVDGCCEFMPSGEDGTLDALKCAACGCHRNFHRKETESIGGRAHRVPTYYNRPPQPHQPPGYLHLTSPAAPYRPPAASGDEEDTSNPSSSGGTTKRFRTKFTAEQKEKMLAFAERLGWRIQKHDDVAVEQFCAETGVRRQVLKIWMHNNKNSLGKKP
AtZHD3	MMDMTPTITTTTTPTPKSPEPESETPTRIQPAKPISFSNGIIKRHHHHHHPLLFTYKECLKNHAAALGGHALDGCGEFMPSPSSISSDPTSLKCAACGCHRNFHRRDPDNNNDSSQIPPPPSTAVEYQPHHRHHPPPPPPPPPPRSPNSASPPPISSSYMLLSLSGTNNNNNNLASFSDLNFSAGNNHHHHHQHTLHGSRKRFRTKFSQFQKEKMHEFAERVGWKMQKRDEDDVRDFCRQIGVDKSVLKVWMHNNKNTFNRRDIAGNEIRQIDNGGGNHTPILAGEINNHNNGHHGVGGGGELHQSVSSGGGGGGFDSDSGGANGGNVNGSSSS
AtZHD4	MMDMTPTITTTTTPTPKSPEPESETPTRIQPAKPISFSNGIIKRHHHHHHPLLFTYKECLKNHAAALGGHALDGCGEFMPSPSSISSDPTSLKCAACGCHRNFHRRDPDNNNDSSQIPPPPSTAVEYQPHHRHHPPPPPPPPPPRSPNSASPPPISSSYMLLSLSGTNNNNNNLASFSDLNFSAGNNHHHHHQHTLHGSRKRFRTKFSQFQKEKMHEFAERVGWKMQKRDEDDVRDFCRQIGVDKSVLKVWMHNNKNTFNRRDIAGNEIRQIDNGGGNHTPILAGEINNHNNGHHGVGGGGELHQSVSSGGGGGGFDSDSGGANGGNVNGSSSS
AtZHD5	MEFEDNNNNNDEEQEEDMNLHEEEEDDDAVYDSPPLSRVLPKASTESHETTGTTSTGGGGGFMVVHGGGGSRFRFRECLKNQAVNIGGHAVDGCGEFMPAGIEGTIDALKCAACGCHRNFHRKELPYFHHAPPQHQPPPPPPGFYRLPAPVSYRPPPSQAPPLQLALPPPQRERSEDPMETSSAEAGGGIRKRHRTKFTAEQKERMLALAERIGWRIQRQDDEVIQRFCQETGVPRQVLKVWLHNNKHTLGKSPSPLHHHQAPPPPPPQSSFHHEQDQP
AtZHD6	MSSLSKPNRQFLSPTTNNQDTGREQTIACARDMVVLYNECLKNHAVSLGGHALDGCGEFTPKSTTILTDPPSLRCDACGCHRNFHRRSPSDGFSQHRSPPSPLQLQPLAPVPNLLLSLSSGFFGPSDQEVKNKFTVERDVRKTAMIKKHKRTKFTAEQKVKMRGFAERAGWKINGWDEKWVREFCSEVGIERKVLKVWIHNNKYFNNGRSRDTTSSMSLNLKL
AtZHD7	MDEIKPKKEENSKRRRNVKPICRETGDHVHYLPTCKTKPKPTRTHHAPPPILDSIFKVTHKPHYYECRKNHAADIGTTAYDGCGEFVSSTGEEDSLNCAACGCHRNFHREELIPENGGVTETVLEVLKISSCQFRRIFCSPYGGGKSEGKKKKKEKESYGGDPIIKDRFGGAEEEEGIVKRLKTKFTAEQTEKMRDYAEKLRWKVRPERQEEVEEFCVEIGVNRKNFRIWMNNHKDKIIIDE
AtZHD8	MELGGKCNAITTTTMISTEVKPHTDPEPEAKPESDPSMALFPIKKENQKPKTRVDQGAKYRECQKNHAASTGGHVVDGCCEFMAGGEEGTLGALKCAACNCHRSFHRKEVYGHRNSKQDHQLMITPAFYSSNSSYKPRVMHPTGEIGRRTSSSSEDMKKILSHRNQNVDGKSLMMMMMRKKKRVRTKINEEQKEKMKEFAERLGWRMQKKDEEEIDKFCRMVNLRRQVFKVWMHNNKQAMKRNNSNISE
AtZHD9	MDLSSKPQQQLLNSLPIAGELTVTGEMGVCYKECLKNHAANLGGHALDGCGEFMPSPTATSTDPSSLRCAACGCHRNFHRRDPSENLNFLTAPPISSPSGTESPPSRHVSSPVPCSYYTSAPPHHVILSLSSGFPGPSDQDPTVVRSENSSRGAMRKRTRTKFTPEQKIKMRAFAEKAGWKINGCDEKSVREFCNEVGIERGVLKVWMHNNKYSLLNGKIREIEHGLCLNTHSNDGDGSSSS
AtZHD10	MDVIATTTTIVSDLDSRQPEIEAPIRIQPAKPISFSNGKRCHHHHLASEAVAVATYKECLKNHAAGIGGHALDGCGEFMPSPSFNSNDPASLTCAACGCHRNFHRREEDPSSLSAIVPAIEFRPHNRHQLPPPPPPHLAGIRSPDDDDSASPPPISSSYMLLALSGGRGGANTAVPMSRKRFRTKFSQYQKEKMFEFSERVGWRMPKADDVVVKEFCREIGVDKSVFKVWMHNNKISGRSGARRANGGVVVGGVGDSRQSVVPTNGSFSST
AtZHD11	MEIASQEDHDMPIPLNTTFGGGGSHGHMIHHHDHHAANSAPPTHNNNNTTQPPPMPLHGNGHGNNYDHHHHQDPHHVGYNAIIKKPMIKYKECLKNHAAAMGGNATDGCGEFMPSGEDGSIEALTCSACNCHRNFHRKEVEGELAATAMSPYHQHPPHRKLMLNHQKIRSAMPHQMIMPIGVSNYRYMHNNSESEDFMEEDGVTTASRSLPNLPYNQKKRFRTKFTPEQKEKMLSFAEKVGWKIQRQEDCVVQRFCEEIGVKRRVLKVWMHNNKIHFSKKNNINLEDNDNEKINNLNNVDLSGNNDMTKIVP
AtZHD12	MQSTCVYRECMRNHAAKLGSYAIDGCREYSQPSTGDLCVACGCHRSYHRRIDVISSPQINHTRFPFTSLRRVKQLARLKWKTAEERNEEEEDDTEETSTEEKMTVQRRRKSKFTAEQREAMKDYAAKLGWTLKDKRALREEIRVFCEGIGVTRYHFKTWVNNNKKFYH
AtZHD13	MDMRSHEMIERRREDNGNNNGGVVISNIISTNIDDNCNGNNNNTRVSCNSQTLDHHQSKSPSSFSISAAAKPTVRYRECLKNHAASVGGSVHDGCGEFMPSGEEGTIEALRCAACDCHRNFHRKEMDGVGSSDLISHHRHHHYHHNQYGGGGGRRPPPPNMMLNPLMLPPPPNYQPIHHHKYGMSPPGGGGMVTPMSVAYGGGGGGAESSSEDLNLYGQSSGEGAGAAAGQMAFSMSSSKKRFRTKFTTDQKERMMDFAEKLGWRMNKQDEEELKRFCGEIGVKRQVFKVWMHNNKNNAKKPPTPTTTL
AtZHD14	MLEVRSMDMTPKSPEPESETPTRIQPAKPISFSNGIIKRHHHHHHNNNKVTYKECLKNHAAAIGGHALDGCGEFMPSPSSTPSDPTSLKCAACGCHRNFHRRETDDSSAVPPPSLLPSSTTTAAIEYQPHHRHHPPPPLAPPLPRSPNSSSPPPISSSYMLLALSGNNKTAPFSDLNFAAAANHLSATPGSRKRFRTKFSSNQKEKMHEFADRIGWKIQKRDEDEVRDFCREIGVDKGVLKVWMHNNKNSFKFSGGGATTVQRNDNGIGGENSNDDGVRGLANDGDGGGGRFESDSGGADGGGNVNASSSSS
AtZHD15	MMKKRQMVIKQRSRNSNTSSSWTTTSSSSSSSEISNVRYVECQKNHAANIGGYAVDGCREFMAAGVEGTVDALRCAACGCHRNFHRKEVDTEVVCEYSPPNA
OsZHD1	MEYKRSSHVEEEEEEEEEEDDEEEDEEEQGHHQYTTAAAQQQLHPQVLGSSASSPSSLMDSAAFSRPLLPPNLSLVSPSAAAAAAPGGSYLHAAHHHGQGRRVEAPGGESQHHLQRHHEPARNGVLGGVAGAHAASTLALVGGGGGGPRGGEGAAGEAPTWRYRECLKNHAARMGAHVLDGCGEFMSSPGDGAAALACAACGCHRSFHRREPAVVAPASLSLCPASASASAAAGLVSLSPSATPTGANSSRLMPLLLAPPHMQKRPPVLPVSPASAPAALAESSSEELRPPPLPSSHPHAHAAAVVAASASAPPGPSKKRFRTKFTAEQKERMREFAHRVGWRIHKPDAAAVDAFCAQVGVSRRVLKGGDTSTALAAKPPFLRAFAAFFGGQFCLSCF
OsZHD2	MEQQQERPREVYRECMRNHAAKLGTYANDGCCEYTPDDGHPAGLLCAACGCHRNFHRKDFLDGRATAAAGGAGGAGVGVAPMLPAPGGGGPPGYMHMAAMGGAVGGGGGVDGGGGSGGRRRTRTKFTEEQKARMLRFAERLGWRMPKREPGRAPGDDEVARFCREIGVNRQVFKVWMHNHKAGGGGGGGGSGGPGAGGGAQTSSSTTRGGGDVGVGLSPAMGGDGEDDEEVRGSEMCM
OsZHD3	MMDHLSLVPYEGGSAGGGGGGGKYKECMRNHAAAMGGQAFDGCGEYMPASPDSLKCAACGCHRSFHRRAAAGIGGGPVFFRPPPPPQPHSHHAALQGFLPSSVPAPAPPPQLALPYHAVPAAAWHHAAAAAAGRAGSETPPRMDDFGPGSAGGSGSGGGGIFGRKRFRTKFTPEQKERMREFAEKQGWRINRNDDGALDRFCVEIGVKRHVLKVWMHNHKNQLASSPTSAAAAAAGVMNPGAGIGLGTGLGTGISGDGDGDDDDTDDSPPRAAVSSPSPSPISV
OsZHD4	MEFRGHDEPVDEMGVAYGRTPPSSSSSPAASASAGNGAGAAEVRYHECLRNHAAAMGGHVVDGCREFMPMPGDAADALKCAACGCHRSFHRKDDGQQQQQLRLLIPSPPTPRVPLLMPPPQPQPHPHPQHPYLHPPFPYHHTPSGSGGTTTESSSEERGPPSSSAAAAQGRRKRFRTKFTPEQKEQMLAFAERVGWRMQKQDEALVEQFCAQVGVRRQVFKVWMHNNKSSIGSSSGGGSRRQPQEQQSQQQQQQQ
OsZHD5	MKLSTFATAAGAAADRSRGGGGKHGVRAASRVGATGGVVAGDMAELQLRRAQPAVGGGETVYQECPKNHAASLGGHGAGRLRGVHAVVGGEPTDPTSLMCAACGCHCNFHCWLLEGSPPPPPPLALPAPPMPANVLHGQLHREEETPEVRLPGVDGDESDNNSDGSEYYDERSVSPPSPPHLPAPVVHQPYYPSAQHMLLSLGSSGQAQRLPL
OsZHD6	MEAVVGVKYRPVVFPNGGAAAAAAGKSKATPASATAAVYRECLKNHAASLGGHAVDGCGEFMPSPAADAADPASLKCAACGCHRNFHRRLPEAPPSPPLLALPPPPPPPPPPPPPPQPQQHLPRTAAVAVAPQLLLHGSHQRREQSPETDRVRGPGHHHDDDAAADDDDSEDSEMSDYDDDRSASPLQAPPPVLSPGYLPSATHMLLSLGSASAPAVAASRPHAAAAAMGPPPPPGAATSASRKRFRTKFSPEQKQRMQALSERLGWRLQKRDEAVVDECCREIGVGKGVFKGQLVLPLSTVITSFVLELIWVCMDNDDDDVLIGVLGGVVF
OsZHD7	MDFDDHDEGDGDEEMPPMPLSSGYDAPMQPGLGGGGGGVPKPGGGVGGGGGGGGGGGGGGARYRECLKNHAVGIGGHAVDGCGEFMASGEEGSIDALRCAACGCHRNFHRKESESPTGVGPAEPSAVSPAAISAYGASPHHQFSPYYRTPAGYLHHQQHQMAAAAAAAAAAAAGGYPQRPLALPSTSHSGRDEGDDMSGMVGPMVIGPMVGMSLGSAGPSGSGSGKKRFRTKFTQEQKDKMLAFAERLGWRIQKHDEAAVQQFCEEVCVKRHVLKVWMHNNKHTLGKKAP
OsZHD8	MMKRLVVLRRREPAVRFSCCGVRYGECRRNHAASTGGHAVDGCREFIAAEDGGGGNSTSAVGVAAAALKCAACGCHRSFHRRVQVYEVAWDDDCASGDTSSSSPSSSSSLSSE
OsZHD9	MEAMDVKYKPLVFPNGAIKKAAKPAAVAPAVGGGGGGETVYRECLKNHAASLGGHALDGCGEFMPSPAANPADPTSLRCAACGCHRNFHRRLPEGSPPPPPPPALLPAPPMPPHRGEETPEVRLPGVDGDESDSDSDGSEYDDERSVSPPPPPLAAAVAHQVYYPSAPHMLLSLGSSGQAQRLPPQVMSPAAAAAPPPGGGGGGMPRKRFRTKFTAEQKQRMQELSERLGWRLQKRDEAIVDEWCRDIGVGKGVFKVWMHNNKHNYLGGHSARRSASSSSAAAAAAPPFNPPTSPPPPPPPPPHATDFNINGTATAATAAAAATIAAGNHQENGASSPQSA
OsZHD10	MDFDDHDDGDEEMPPMPVSSSYETPPQHGLAGGGMAPKPPGEIGSRVKGPSCGGGRYRECLKNHAVGIGGHAVDGCGEFMAAGEEGTIDALRCAACNCHRNFHRKESESLAGEGSPFSPAAVVPYGATPHHQFSPYYRTPAGYLHHHQHHMAAAAAAAAAAAGGYPQRPLALPSTSHSGRDDGDDLSGMVGPMSAVGPLSGMSLGAGPSGSGSGKKRFRTKFTQEQKDKMLAFAERVGWRIQKHDEAAVQQFCDEVGVKRHVLKVWMHNNKHTLGKKLP
OsZHD11	MGPQQDRSAAKPYANGSTAAAAAAGRKENNKVVRYRECQRNHAASIGGHAVDGCREFMASGAEGTAAALLCAACGCHRSFHRREVEAAAAECDCSSDTSSGTGRR
OsZHD12	MVSILQLQTRTEASPASSASAAATRIFAVRRQQQEQEGEEEEEEFEFQERMDLSGAQGELPIPMHASAAASPFAGMGAHGGAGGGHVVELHRHEHVGNNGQAMAMASPPPTNVAVAAEQEGSPVAGKKRGGMAVVGGGGGVAVKYRECLKNHAAAIGGNATDGCGEFMPSGEEGSLEALKCSACGCHRNFHRKEADDLDADSCAAALRAAAGRHHHLLGPALPHHHHKNGGGLLVAGGDPYGAAYAAARALPPPPPPPPHGHHHHHQIIMPLNMIHTSESDEMDVSGGGGGVGRGGGSSSSSKKRFRTKFTAEQKARMLEFAERVGWRLQKLDDAMVHHFCQEIGVKRRVLKVWMHNNKHNLAKKPLPSSPPPPPQIPPMSMPPSPPPPQIPPMSMPPS…
OsZHD13	MGPQQDRSAAKPYANGSTAAAAAAGRKENNKVVRYRECQRNHAASIGGHAVDGCREFMASGADGTAAALLCAACGCHQSFHRREVEAAAAECDCSSDTSSGTGRR
OsZHD14	MDLSGAQGELPLPMHAAASPYLGLHHDHHHHHGGGGGGGGMNGRHMSPPTPPAAAEESKAVVVVSSSATAAARYRECLKNHAAAIGGSATDGCGEFMPGGEEGSLDALRCSACGCHRNFHRKELDAAAAPPLHHHHHQLLGVGAHPRGHGHHHHHLLVAALPPPTRMVMPLSAMHTSESDDAAARPGGGAAARKRFRTKFTAEQKARMLGFAEEVGWRLQKLEDAVVQRFCQEVGVKRRVLKYGSGAPEELKKLDFFWERRGGGGGNPLRNKMKIHLASASTSIRLQLSPTETL
SiZHD1	MEYKRSSHVEEEEEEEEEEEEEEDEEEEEEDEDEAGGAHRYTTAAAAPVGVPQHQQQAHAQALGLGSHSASLIDAAAFSRPLLPPNSSLVTQPQLPPPGFMPSQRQPQLHPRRAERERERAAGAPQPQPQPRRHQEGARNGVLGGGNVAPPASTLALAAGAGAVEAAQWRYRECLRNHAARLGAHVLDGCCEFMPSAGDGAAALACAACGCHRSFHRREAVPGGVAAAVAAAVPPSPATPTAGANANSSRVMPLLLAPPHMQTRPHVPPVSPSSAPAALTESSSEELRGPAPAHQPPPPPTLPPHAQLAVGGSASAPPAPSKKRFRTKFTADQKERMREFAHRLGWRIHKPDSEAVDAFCAQVGVSRRVLKVWMHNNKHLAKIPPSPPSSQPALPPPPH…
SiZHD2	MPSPEADPADPASLRCAAYGCHRNFHRRLPEVPPSPPLLMLPPPFPAQPAPVPQHVMHEAVEDRLSAAFDDDETDESDEGSDFDEDCPLSPLPAPAMGLPGYLQPTPHMLLVLSTGALGASIPAVVPRLPASLGPMPAPGAASTAARKWFRTNLLPRAGQELRRHVLHLRGGNHLHRCGERWCDRLGGVGYSYSGGIVIPREDQRVVTVDDEVKEVAPVPNGLAGIRRAAPAGVSGIHFRGQISPNPPRTGGEEERGGLGGWSTRRGGANGIGIFTYLQRMQTLSEWLSGELIQVRASSSIQAASSSMDAAASCFIDFGGASLIPTARALSLSSGRAYPVPQHRSCQVAAVTYLALPHRKPRPPPVRPSPMLTARRHPRDQKFKG
SiZHD3	MQRGSSCAESKAWLAGKRCEPIVRFSCCSVRYGECRRNHAASTGGYAIDGCREFIAEGEEGTGGALKCAACGCHRSFHRRVQVYEFAWDYGSYTSSTE
SiZHD4	MEAMDVKYKPLMFPNGAAVKKVKPAAVVPAAVAAAGEPLYRECLKNHAASLGGHAVDGCGEFMPSPGANPADPTSLKCAACGCHRNFHRRAVEGSPPPPAPLALPPPPVPPSVLHGQPHRGGEETPEDRLPGVADDSDSDSDGSEYDEERSVSPPPPPHHVPAPVAQQPPPPAYFTIPSASHMLLSLGSGAQGAAAQRLPPAQLTPSSAPPPGGAMPRKRFRTKFTAEQKQRMQELSERLGWRLQKRDEAIVDEWCRDIGVGKGVFKVWMHNNKHNFLGGHSARRSASSSAPAGPGAGAAPVHTSTANAGVAAPSFSPSAITPPPPVLTSSPPTATGFNINGAASSAPTVTAGHPDNVNGPSSPQSA
SiZHD5	MDFDDHDDGDEEMAPMPVSSSYETPAQAAGFGGGVAPPRPPGEPVPRAKAPGGGGGGRYRECLKNHVVGIGGHAVDGCGEFMAAGEEGTLDALRCAACNCHRNFHRKESPTAEGSPISPAALVAYGATPHHQFSPYYRTPAGYFHHHHGQPLHMAAAAAAAAGHAPRPLALPSTSHSGRDEGDDLSGMAGPMSAMGPLSGMSLGGAGPSGSGGSGSGKKRFRTKFTQEQKDRMLAFAERVGWRIQKHDEAAVQQFCDEVGVKRHVLKVWMHNNKHTLGKKP
SiZHD6	MDLSGAQGELPVPLAMHGGGGGSPYLGLHHGHHEHPQHHSHGANGRHMSPPEVVVPEEAKNRQLAVVPVGAGGGGAGVRYRECLKNHAAAIGGSATDGCGEFMPAGEEGSLDALRCSACGCHRNFHRKEPPGGDARQLHGHHHHHHHHPLSPLAAAHHHHHRGLLVAALPPAPTRMVMPLSAMQQQANHSAASADSDDARAPGQQQQGPPPARKRFRTKFTAEQKARMLGFAEEAGWRLQKLDDAAVQRFCQEVGVKRRVLKVWMHNNKHTLARRGLPDGDPEQQLGGMPLPEPGGPGRSPSRSPPPPPQQLRLE
SiZHD7	MEFRGQEEPAEGMGASSAPPLAPAPAPAPVPGNHAVLPEAAVRYHECLRNHAAALGGHVVDGCGEFMPGAGAGDDALKCAACGCHRSFHRKDDGQRRQLLLPPPLAPPPPVTPTAPRVPLLLPPPHPYAAAATHPHYAPPPFPYHGTPSGSGGTTTESSSEERGPPSAHLAAAQGHLRRKRFRTKFTPEQKEQMLAFAERLGWRMQKQDEALVQQFCEQVGVRRQVFKVWMHNNKHSGSGSGSRRQPQLPPQEQQSQQQPQPQPQQEQQ
SiZHD8	MWPAARRRRRGGAGEAGVYWECLKNHAASLDGHALDGYGEFMPSPEAGPADPASLQCAACGCHRNFHYRLREAPPSPPLLTLPHPLPAQPAPVPQHVMREAPEDRLPAAFEDDELDEGSDFDEDCPLSPLPAPAMGPPRYLQPAPHMLLALSTGAPSASIPTMVPRPPASLGSMPALGAGSAAARKRFRTKFIPEQKQRMQALSERLGCHLQMVCCPGGREEGGLGEKWRWRRGDGWRRVC
SiZHD9	MKRMVILRRCHPPPPPEALLAGGCCGGGGGGVRYGECRRNHAASMGGHAVDGCREFLAEGEEGTTAALRCAACGCHRSFHRRVVQRCCCCLCCGAGAAARWGGGDDGRCSPESSASSTTPR
SiZHD10	MEAVVNVKYRPAMFLNGAAGAAAVAKKMRPAAAAWGAGEAGVYRECLKNHAASLGGHALDGCGEFMPTPEADPADPASLRCAACGCHRNFHRRLPEAPPSPPLLALPPPLPPAQPAPALQHVMREAPEDRLPAAFDDDETDESDEGSDFDEDRPLSPLPAPAMGPPGYLQPAPHMLLALSTGAPGASIPAVVPRPPASLGPMPAPGAASAAARKRFRTKFSPEQKQRMQALSERLGWRLQKRDEAVVEESCREIGVTKGVFKVWMHNNKHNFVGGHSARRSASAAAATGAAPPILPPPHAAAVHPSAPAAPAAPPPPPPAPVHADFNINGAASAADYFRVQPATATASGGSPQSS
SiZHD11	MDFDEHDDGDGDEEMTPMPVTSSYDAPMQSGLGLGGGGGTPKPGDSGGGGSFRTQGPGGGGGGGGGGVGGGGGGGTRYRECLKNHAVGIGGHAVDGCGEFMAAGEEGSIDALRCAACGCHRNFHRKESDSPTGGAAPADPTAALSPAAITAYGAAAHHHQFSPYYRTPAGYLLHQHQQLAAAAAGHMQRPLALPSTSHSEGDDMSGLIGPMVVAPMVGMSLGGSGGGPSGSGSGKKRFRTKFTQEQKDRMLAFAERLGWRIQKHDEAAVQQFCEEVCVKRHVLKVWMHNNKHTLGKKP
SiZHD12	MMDQLSLVPYEGAGGGGDGGGKYKECMRNHAAAMGGQAFDGCGEYMPSSPDSLKCAACGCHRSFHRRAAGSSSSCGGGGGAAPFFFRPPVPALPAPPQPHYHHHHQAALQAFLPSVPAAGVAPHLALPYHAVPNAAAAPWLARSGSETPPRPDDFGVGVAGLGLVGGSGGGSGSFGRKRFRTKFTPEQKERMREFAEKQGWRIQRNDDGELERFCDEIGVKRQVLKVWMHNHKNQLASTSPTSAVGMNPAAAGIGINPTAAGIGTGAGVAGDGDGDDDDTDDSPPRAAVSSPSPSPISV
SiZHD13	MGPQQDRQSSLANGTAPRKETKVVHYRECQRNHAASIGGYAVDGCREFMASGAEGTAAALLCAACGCHRSFHRREVEADCDCSSTTSG
SiZHD14	MGPQQDRQSMANGTATRKETKVVHYRECQRNHAASIGGYAVDGCREFMASGAEGTAAALMCAACGCHRSFHRREVEADCDCSSTTSS
SiZHD15	MDLSGTQGELAIPMHANVVSPYGGGSAGGHVLQLHHVEQHGNNNNGQSPALPPSPPAAAAAEEMEGSAKKRGAGGGAGIGGGATVVKYRECLKNHAAAIGGNATDGCGEFMPSGEEGSLEALKCSACGCHRNFHRKEVDDDDDDAMYAAAGHGHRAARRLLAPAMPHHHNKGGGGGLLVSAADPYGAYAAARALPPPPGHGHPHHHQYVMPLTMMHNSESDDMDISGGSGAARGGGSGGSSSSRKRFRTKFTPEQKARMLEFAERVGWRLQKLDDAMVQAFCQDIGVKRRVLKVWMHNNKHNLATKRLEAASPPQEQQAMAAAAAALPSPPPSAPLMPLQMMPPGIMPPPPPPAQAAGPSCHRGGPGSPPSPPLKLE
SiZHD16	MEQQHQERPREVYRECMRNHAAKLGTYASDGCCEYTPDDGQPAAMLCAACGCHRNFHRKAFLDAAAGAPGGGGAHGAMLGSPGAPAGYGMHMALAAAAGLGGDGGAHGSAGRRRTRTKFTEEQKERMARFAERLGWRMPKREPGRAPGDDEVGRFCREIGVTRQVFKVWMHNHKAGGGSGGAGAGGVAQTSSSTTRGGGGVGGGGGSMSPVMGGDGEDDEEVRGSEMCM
HvZHD1	MEYKRPSHVEEDEELEGEEEEEEEDDEEEDEEEDEEQEEGVMREDRRHQHQHQHHHRHHYTTAPATAAPPQHLHMHGRAPQVLGSPAAAASSPSSLMEAAAFSRPLLPPNSSLVSSPPPPPQAPPGFLLPQHQHPNRRRMDSERERERTVEAAPGEAHRQHHHQQQPQHQRQRQHEPARNGVLGGGAMPPPPPTLAIVTGSSTRAPGEHGGATGPEPLPWRYRECLRNHAARMGAHVLDGCGEFMPSPGDGVAALACAACGCHRSFHRREPVLVVPSPSPSPASAVVSPSATPAGANSRLMPLLLAPPHMQQKRPAVPASPMSAPAALAESSSEELRAPPPPPPPPQAQAAVGSASAPPAPSKKRFRTKFTPEQKERMLEFAHRVGWRVQKPDGGVVDA…
HvZHD2	MGPQQDRSASKALANGTAVAPERKDGKVVHYKECQRNHAAGIGGYAVDGCREFMASAPAGAEALLCAACGCHRSFHKREVEAVDCDCSSDTSGR
HvZHD3	MDLSVPRGEFPIPMHAAAASPYGGGIGGGGVAVADHAMDLHHDHANHNGQSQPQAQDMASPPAAVSEDSSGKKRAAAIAGGGGGGPAVKYRECLKNHAAAIGGNATDGCGEFMPSGEEGSLEALKCSACGCHRNFHRKELDDLDGDSCASHGYGYGHHAVRRLLGPAVSHSHHHKSSGGLLVTADHYGAYAAARALPPPPPPLPGHHHQIIMPLNMIQTSESDEMDGIMGDGRGGLASGGGGGSSSSKKRFRTKFTAEQKGRMLEFAEGVGWRLQKLDDAMVQHFCQEIGVKRRVLKVWMHNNKHNLASRPPPTSPPQPMPVAMSMPMPLGMSMPMQVPPPSQPGPSGHRGPSSPHGELKLD
HvZHD4	MEAMDVKYRPALYPNGSVKKVRQAAVPSPPPPVLEAVPAYKECLKNHAAAIGAHAVDGCGEWMPVVELNTADPASYKCAACGCHRNFHRLVMVEGSPPPPPPQPQPALLPAPPMPMPMPMPATVLHGLPQRAPETPDDRLPGVDGDDSDSDSDGSEYDDERSVSPPQHPPSAHHLAPVAQQPPPYMSSAPHPHMLLSLNSSAPGAPAQGHSRLPAQLSPATAPPPHAMMPARKRFRTKFTAEQKQRMQELSERLGWRLQKRDEGVVDEWCRDIGVSKGVFKVWMHNNKHNYLGGHSARRSASAAASSAATTPTAPAAGGPFRLSPATGAPPAAPFNPSASHSSPAPTATGFNMNGTASSASTATATPAPIFAAGRTVNGASSPQSA
HvZHD5	MMDHLSLVPYEGGSGAGGDAGAKYKECMRNHAAAMGGQAFDGCGEYMPASPDSLKCAACGCHRSFHRRAGSLTGGACPPPFFFSPPPPPSHHHPPPHHAVLQGFLPSAPPRPPQLALPYHAVPAAWHHALLDPARAGSETPPRADDCSPGCGSGSFGRKRHRTKFTPEQKERMRAFAEKQGWRINRDDGGALERFCLEIGVKRNVLKVWMHNHKHQLASPTSPAAGIGMGMGMGMGIGINPGALGTSAGAGAGAGAGVGVGAGTGDGDDDDTDDDSPPRAAVSSPSPSPSPISV
HvZHD6	MEYKRPSHVEEDEELDGEEEEEEEDDEEEDEEEDEEQEEGVMREDRRHQHQHQHHHRHHYTTAPATAAPPQHLHMHGRAPQVLGSPAAAASSPSSLMEAAAFSRPLLPPNSSLVSSPPPPPQAPPGFLLPQHQHPNRRRMDSERERERTVEAAPGEAHRQHHHQQQPQHQRQRQHEPARNGVLGGGAMPPPPPTLAIVTGSSTRAPGEHGGATGPEPLPWRYRECLRNHAARMGAHVLDGCGEFMPSPGDGVAALACAAC
HvZHD7	MKRLVVLRRCEPIVRFSCCGVRYGECRRNHAASTGGYAVDGCREFIAEGEEGTFGALKCSACGCHRSFHHRVQVYEVAWDCESDTSSSSSSSSSSD
HvZHD8	MSMDFDDHDDGDEEMHMSMPMPMPMPVSSSYETPPPLSTGLAGAGITPNKPPGGGGGGGELGGRAKVPGGARYRECLKNHAVGIGGHAVDGCGEFIAAGEEGSIDALRCAACNCHRNFHRRESDFPAGAEGSPFSPTAMVPYGGVPHHQFSPYYRTPAGYLHHHQHHMAAAAAAVAAAAAGHPRPLALPSTSHSGRDDAEELSGMAAGPMSALAPLSSMSLGAGPSGYGSGSGSGKKRFRTKFTQEQKDKMLAFAERVGWRIQKHDEAAVLHFCDEVGVKRHVLKVWMHNNKHTLGKKPPSI
HvZHD9	MEQMQHQQEREREVYRECLRNHAAKLGTYASDGCCEYTPDDGQPAALLCAACGCHRNFHRKAFLDGTASPGQAASQHAPLMLPSPGAPPGYMHHHLAMAGPSGVATGGGDGGGSHSGG
HvZHD10	MEFTGPEHAAGTRAPSDASSGNSGQARYRECLRNHAAAQGGHAVDGCGEFMPSGANDLLSCAACGCHRSFHRRDDGQQQPR
HvZHD11	MGPRQDRSAVDGGQGNGARPAIVRYRECQRNLLAGNGRHVVDGCQGFMASIGVDEATTFLCAACGCHRSFHRREVVDEFGVDYHAPGTPPANESRR
BdZHD1	MEQLQQQERAREVYRECLRNHAAKLGTYASDGCCEYTPADADSGAGAGLLLCAACGCHRNFHRKAFLDATTAAGPHPQTPMLHHHAAPGAPPGYGNMHMAMGAAGVLDGSGGSGRRRTRTKFTEEQKARMLRFAERLGWRMPKREPGRAPGDDEVARFCREIGVTRQVFKVWMHNHKAGGGGSGGAGGGGGGGAQTSSSTTRGGGGGLGGMSTAAMGSGDGEEDDEEVRGNEMCM
BdZHD2	MTAQVEESNNPRRESDRAGRMSDVVSVRKAMYLDCIRNHAVALGQVGHCLDGCTEFVQPLGSRLNCEGCGCHRSFHRRVMFDVSISVSVSPTPQPQPPQRQPVPTAVLSGDSSATESDEDDFQRSVPAPQQQRRAPVAVAQQQQQQHYPAPLPMMVVAPEQVKRPRASFTTEQKTKMEELSERIGWFYKQRNRATIEEGCREIGVTSSAFKNWMNNTKTKRNKLRRASVSANNNNAAPPAAASCSPALPPPPPAST
BdZHD3	MSDFVSVKRRPRYLDCMRNHAAALGKHCVDGCAKFVPPAVGDSLNCAGCGCHRTFHRYEEAEVEVHAPVSPPPQLQQPMPAAAGGSDADTVPPLQQQFPPLPPPVAQQQPAAQQAQQARRSYFNQEQKTQMKELSLGWRYLKRDTATIEEGCRQIGLTPGVFKNWMGNNKRRRASDSTNNGDAGTATPAAST
BdZHD4	MAFVVSVNKMVYLDCQKNHATALGRHCVDGCMEYVPPVGNNLNCEACGCHRDFHRSLVVKVRVPVSVSQPPQPQPMPAAVRPRVDSDDGESSAITSAVTTNAPSASTASSFAHPGAAIDGPASMNRSSSPQSK
BdZHD5	MSHFVVVKKERYLDCLKNHAAALGRHSQDGCPQFVRPVGNSLYCVACRCHRGFHRRGEIEVQVPPPPQLQPMPAAVIPGVDSDDEESSASASAVTTNAPSASIASQQGFWRPERRIQHSPTSRSSARRVGRGCTPDGSMAEPEVEEEMVPRP
BdZHD6	MSHFVIVKKERYQDCLKNHAAALSKHSRDGCPWFVPPVGDSLYCVACGCHRGFHRLVEIEVHVPPPPQLQPMPAAVIPGVVSDDDESSASTSAVTTNAPSASTARATDPALVHEARAIPLLAAWGRGCAPDGSMAEPEVEEEMVPKP
BdZHD7	MEFGGQGNNGAAASGHREEAVRYHECLRNHAAAQGGHVLDGCGEFMPAALSLTCAACGCHRSFHRKEEDNAQHHHQLHHRLIPPPPQLLMPPPPMPHPYPPSFPYHHHSRTPSGGGTTTTESSSEDPGPPPSSAAAAQASPAQGRRKRFRTRFTAEQKERMQAFAERVGWRMQRQDDALVDTFCAQLGVRRQVFKVWMHNNKQLRIRQQLQQDQQSQQPQDQQQQ
BdZHD8	MEFREEDGDGAGAAPVALHHHSTTTANRAAPVGMHAPEPRRQQTQQQYHECLRNHAAAAGGHVVDGCCEFMAASPDDPLTCAACGCHRSFHRRGDTSLPLLAAAANTRAAAPPLLLPAGNSKQQQRLAPFLPYGLAPSAGATTTESSSEERRGPATTAPRRRSRTTFTREQKEQMLAFAERVGWRMQRQDEASVERFCAEAGVRRQALKVWMHNNKQSSGTGRRQLQKPSGA
BdZHD9	MEAVMDVKYRPVVFSNGGGASAAKKMRPAAAAAAAAVVGDDSGLSYRECLKNHAASLGGHAVDGCGEFMPSPAADPSNPGSLKCAACGCHRNFHRRLLEAPPPSPPPLLALPPVAPAPHYPQYPQRGEETPERRMPVAAAGDDDYSDDSEERSDYSEEDDDRPASPPLPAPGVAMPPAAPAGYLSATHMLLSLSTSGAPSAPAAMASRPPGPTVPAGLHPQPGPGGSSSSSARKRFRTKFSPEQKQQMQALSERLGWRLQKSDEAVVHERCREIGVGKGVFKVWMHNNKHNFVGGHSARRSASLSTAGAPQHYPSASPTPAPPPPSAPPVHADFNINGSAPAAAAAGDHHSAGFQRPATATASGGSGSPQSA
BdZHD10	MKRFVILRRCHPPPPPATAFGGGCCRGVRYGECRRNHVARTGGYAVDGCREFMAEGEEGTSGALRCAACGCHRSFHHRVLVPARCCCCIHADADAGAGAGASGLSWDVCSTESTASSTAATS
BdZHD11	MDFDEHDDGDGDEEMAPMPVSSSFEAPPPPQLLHPGLAHGVPVPKPGDSGGGRFRTPSVRYRECLKNHAVGIGGHAVDGCGEFMAAGEDGSIDALSCAACGCHRNFHRKESEESPAAAAVAAAAAGAITPYGAMPPLPGHHGQFSPYYRTPAGYLHHPQQHHHHHQMAAAMAAGHAQRPLALPSTSHSGGRDEAGAADVDMSAMMLSPVVMGSMSMAGLSFGSGGSAGGPYGSGGSAGKKRFRTKFSQEQKERMQAFADRLGWRIQKHDEAAVQQFCEEVGVKRHVLKVWMHNNKHTLGKKPLP
BdZHD12	MEYKRSSHVEEDDDMEEEDEMEEDDDEEEEEEEDEEEEMKGRHHHHHQHHYAAAAPAATGGAPPPHQHAHGHVLVSSAAASSPSSLLESAAFSRPLLPPNSSLISSPPGFLSPHDHHHHQQQQQPHRRRGERERERTVESTGEQQRQRQQEPARNGVLGGGSGGPMPPPAAPAALALVTGGSAAAAGEPLPWRYRECLRNHAARLGAHVLDGCGEFMPSSAPGEGSAAAAALACAACGCHRSFHRREPVVAAASPSPSPASAVVSPSATPRAGAGAGANPNSRLIPLLLAPPHMQQQKRPPVVVPGSSPMSAPAALAVAESSSEELPRPPPQQQHPPHAQAAAMAGSASAPAAPGKKRFRTKFTPEQKDRMLEFAHRVGWRIHKPDGGAVDAFCDQVGV…
BdZHD13	MDLSGTTRGELPIPMNASYGPAAAAGSVVVSGAGHSHAAAAHNGQQQMTAPLMPAAEVANNNAAAAIGIGGKKRSAAASAGAGAGIRAGNGAGGAPLAMVKYRECLKNHAAAIGGNATDGCGEFMPSGEEGSLEAFKCSACGCHRNFHRKDFDDDLALHRRLLLGPHHLIPRGPIVPSSGAGDHYGVGGGAAYARAALPPPQHPHQIVMPLNMIHSSESDEIMEGGHGIGGAVLSRSLGHGGGGASSSQQKRFRTKFTPEQKARMLAFAERVGWRLQRADDTAVQRFCQEVGVKRRVLKVWMHNNKHNLASNKLPIPSTPNSPQAEAQAQDQDQPPMAPAPVNSMPPPPEQEPGQDDQQLDLE
BdZHD14	MSSSFLPEQQNGPASAQLNGLVTPVVCYTKCMRNHASPFGRHNVDGCGEFMASGSDPMAALTCAACGCHRNYHLREITYEFYVLPPLPTVISLLNS
BdZHD15	MSSSSSFQQQNGPASAQLSGVVTPVVCYTKCMRNHALAVGKHAVDGCGEFMASSPDPTAALTCAACGCHRSYHLREIIYEFSVLPPPPAVIDGQSPMNSAKTEN
BdZHD16	MDIMILCVCEMLEILALEIDMAPTKTEYGMTLDPTQARAICSLQPSSLSIGNNASLGKGREEGGYKYAMRWRGLVCAESKLAGSKEAEKRKRGHPMMKRLVVLRRCQPILQFRCCSVRYSECRRNHAASMGGYAVDGCRQFIADGEEGSAALKCVACGCHRSFHRRVQVYEVAWDYESDKSSSSSSSSGGD
BdZHD17	MDVKYKPVAFPNGSAKKPVKPAAAAVAMAPPPPSSQVVTYQDCLRNHAANLGAHAVDGCREFLPTPENNPADPWSLKCAACGCHRNFHRRVLVEDSPPPLPQQRRGEEETPVERLPGVDSDSDSDGSGSGYDDERSMSPPPPTQQHQPPVAHNPAPVAQQPPAPPGAYFSPALAPAPHMLLSLNSSSAPGAAQQRLPVSPVAAAQMVPAGPVPAQHLGAMPMMPAQRKRFRTKFTLEQKKRMQELSERLGWRLQKRDEAIVDDRCRDIGVSKGVFKVWMHNNKHNYLGGHSARRSASASSAVATTTTASGADAAAAPPPPFNPSEAPAATGFNMNGTGGHPVNGGASSSQSA
BdZHD18	MDFDDHDDADEEMAPMPVSSSYETPPPLGGGAEIAPNKPPGEPGIGGRADAKAPAGVRYRECLKNHAVGIGGHAVDGCGEFIAAGEEGTIDALRCAACTCHRNFHRRESPNEFPAGEGVQGASPLFSPAAYGAMVPHHQFSPYYRTPAGYLHHHHQHHMAMAAAAAGHPPRPLALPSTSHSRDDADELSGGMAVGPMSAVGPLSSMSLGGAGPSGYGSGGSGSGKKRFRTKFTQEQKDRMLAFAERVGWRIQKHDEAAVQQFCDEVGVKRHVLKVWMHNNKHTLGKKPSI
BdZHD19	MDLSGAQGELSMPMPIAMHAAAAASPYNLGLHPHHHQLHQLAGANGRHLSPPPPMTTSSPAAAMAGAEDDEDEYSKSRQLQVVSSGSGVGGGGARYRECLKNHAASIGGSATDGCGEFMPAGDEGSMDALLCSACGCHRNFHRKDNTGLLGLTMGAHQYQQYPTGAHQHHRGLLVGQPGPAAPTRMVMPLSAAMAHHHPHHANANAAGETTSDEGGPRRKRFRTKFTAEQKARMLGFAEEAGWRLQKLDDAAVHRFCAEVGVKRRVLKVWMHNNKHTLASRRHQQPPPPPEPDHRYPGLAGAGEDDDRPANAAAGRSCTSSPSATRLRLD
BdZHD20	MGPKGQANGNSTAAASEAEMNKQADQDGSGNKVVVQYRECQRNHAAGIGGYAVDGCREFLACLPPQDLLCAACGCHRSFHKRELAAAHSDSDFDAHASSFAAAGR
BdZHD21	MMDQLSLVPYEGGSGVGGAGGKYKECMRNHAAAMGGQAFDGCGEYMSASPDSLSCAACGCHRSFHRRQAAGGSLTGSPVFFRPPPPPPHTHHGVLQGFLASAPPPPPQLALPYHAVPTAAWHHGLGLDPAHTARAGSETPPRAEDCSPGSGSGGPGAGAGMFGRKRVRTKFTPEQKEQMRAFAEKQGWRINRDDGGALDRFCLEIGVKRNVLKVWMHNHKTHLASPTFRSSAAAVAAAAGINPVAGAGPGIGITGVGTGDGDDEDTDDSPPRAAVSSPSPSPISV
SbZHD1	MDQQQHQERPREVYRECMRNHAAKLGTYASDGCCEYTPDDGQPAAMLCAACGCHRNFHRKAFVDAAAGAHVGGGGGAHGAMLPSPGVSPGYGMHHMAITAAGMGGGDAGGSGGSRRRTRTKFTEEQKERMARFAERLGWRMPKREPGRAPGDDEVGRFCREIGVTRQVFKVWMHNHKAGVGGSGGAGVGGAAQTSSSTTRGGGVGVVGAGGSLSPAMGADVEDDEEVKGSEMCM
SbZHD2	MQRGSSCAESKAWLERGRKLTMKRLLIMRRCEPIVRFTCCSVHYRECRRNHAASTGGYAIDGCREFIAEGEESTSGALKCAACGCHRSFHRRVQVYEVAWDYGSDTSSTE
SbZHD3	MEAMDVKYKPVMFPNGAALKKAVKPAAVAPAGEPLYRECLKNHAASLGGHAVDGCGEFMPSPGANPADPTSLKCAACGCHRNFHRRTLEGSPPPPHAPAPLALPPPASVLMHGHPHRGGEETPEDRHHPGVVDADDSDSDSEGSEYDEERSVSPPPPPHAPSHHHVPAPVAQQPPPYFATAPHMLLSLGSGGAPGAAVAAAASAAQRLQAPAPQQLTPSSAPPGPGGVGAMPMPRKRFRTKFTAEQKQRMQELSERLGWRLQKRDEAIVDEWCRDIGVGKGVFKVWMHNNKHNFLGGHSARRSASASASAGACAPLQTPGGAAAPSSFNPSRITPPPPVLTSSPTSATGFNINGAASSAPTVVTADHTDNAANGASSPQSA
SbZHD4	MDFDDHDDGDEEMAPMPVSSSYEAPPLAVAAGGFAGGVAAAPKPPVGEPGGGRASKAPSGLGLGGLHGAGGGRYRECLKNHAVGIGGHAVDGCGEFMPAGEEGTLDALRCAACNCHRNFHRKESPAAAEGSPISSAALVAYGGTPHQHHHFSPYYRTPAGAGYFHHHHHQQPPPLHHMAHTPRPLALPSTSPHSGRDDGDDLSGMPMSAMGPLTLSGMSLGGSGGAGPSGGSGGSGSGKKRFRTKFTQEQKDKMLAFAERVGWRIQKHDEAAVQQFCDEVGVKRHVLKVWMHNNKHTLGKKP
SbZHD5	MEYKRSSHVEEEEEEDEEEEEEDEEEEEEEDEEARSHRYTTAAAAAAPVGAPQQQQQQPPLPPPGFLPAHRQPPHQLHPRKVERDRDRAAGAQQQPQVRRHQEPARNGVLGGGGGGGGGAAPPSAASTLGLVSVGPVVEAAQWRYRECLRNHAARLGAHVLDGCCEFMPSGSDGAAALACAACCCHRSFHRREAIPGGVAAAVAVSPSPVTPTAGAGANSSRVMPLLLAPPHMHTRPPHVPASPASAPAALTESSSEELRVPAPAHPAAPATTHPPHAQVAVGGSASAPPAPSKKRFRTKFTAEQKDRMREFAHRVGWRIHKPDADAVDAFCAQVGVSRRVLKVWMHNNKHLARIPPSPPSSHQPPPLLPPHHHDHHPPPPPPPHHIHHHHPPPPPPPP…
SbZHD6	MGPQQDRSSSMANGTAAARSKEAKVVHYRECQRNHAASIGGHAVDGCREFMASGAEGTAAAMACAACGCHRSFHRREVEAGGDDDRDCSSTSTSTTSG
SbZHD7	MDLSGTQGELAIPMHANVASPYGGGGGGGHVLQQLHGRGDHGSNNNGQQSPVSAAALTPSPPVAAVEETESSGKKRGPVAGASSAVKYRECLKNHAAAIGGNATDGCGEFMPSGEEGSLEALKCSACGCHRNFHRKEVDDDDDDVYAAADGFSGLGLGHGHRAARRLLAPAMAHPHHKTGGGGGLLISGADPYGAYAASRALPPALPPPPGHGHAHHHQYVMPLNMMHTSESDEMEGGGGGAVAGCVDAARGGGSGGSSSSRKRFRTKFTPEQKARMLEFAERVGWRLQRLDDGMVQAFCQEIGVKRRVLKVWMHNNKHNLATKRLEASPAAAQEQQAMAPGMASPPPPPPPQHHMPLHMPAAVMPPPPPPLPTQTGPSCHRGGPGSPLPLKLE
SbZHD8	MMDHLSLVPYYDGAGSGGGGGADAGGGGKYKECMRNHAAAMGGQAFDGCGEYMASSPDSLKCAACGCHRSFHRRAAAFAPPGSSCAPPVFFRPPPPPLALPAPPGPPSPPQQHFHHHPHHQHQQQHATAAALQALFPSVPTPPRQLDDFGVGFVPGSGGGGGGTGSGSFGRKRFRTKFTPEQKERMREFAEKQGWRIQRNDDGALDRFCDEIGVKRQVLKVWMHNHKNQLASNSPTSAVAVAAAAAAAAGIGIGMTPAAGTGTGGVGITGDGDDEDTDDSPPRAAVSSPSPSPISV
SbZHD9	MKRMVILRRCHPPPPPAVLFGGCCRSAGGVRYGECRRNHAASMGGHAVDGCREFLAEGEEGTTAALRCAACGCHRSFHRRMVVPRCCCCFCCDGGADDAAAVAAAATGRLWDDDCSPESSASSTTPS
SbZHD10	MEGVVDLKYQPVFPNGGVAAAAKKTARLGAAGVYRECLKNHAASLGGHALDGCGEFMPSPEADPADPSSLRCAACGCHRNFHRRLAELPPPPPLLTLPPPPPQPSLAALVPAPAAASHVMRDSFTMRGEETPDDRVPAAFDEETEEESDEGSDFDEDRPVSPLPVPALPPHGYRQQTAPAPHMLLGLNTGVPSPGVQTPAVAPRPPPPPASASLGPMPPAPPGTVVPGAAAAAARKRFRTKFSPEQKQRMQALSERLGWRLQKRDEAVVDECCQEMGVTKGVFKVWMHNNKHNFVGGHSARRSASASAAAAAAIHHHPSDAAAGAVYPSSSHGHAAAAPAAAPAAAVHHPSAPAAPVHADFNINGAAADAADYFRVQPSTASGGGSPQSS
SbZHD11	MDFDEHDDGDEEMTPMPVSSSYDAPMQPAGLVAGLGGGGGGGTPKPGDSGGGSFRTPGGVVVGGGVGGGAGGGGTRYRECLKNHAVGIGGHAVDGCGEFMAAGEDGSIDALRCAACGCHRNFHRKESDSPTGGGGADPAAAAALSPAAITAYGAAAAHHHHHQFSPYYRTPAGYLLHQHQQLAAAAAGHMQMQRPLALPSTSHSGRVDEGDDMSGLIGPLVVAPMVGMSLGGSGGGGPSGSGGSGSGKKRFRTKFTQEQKDRMLAFAERLGWRIQKHDEAAVQQFCEEVCVKRHVLKVWMHNNKHTLGKKP
SbZHD12	MGPQQDRRSMANGTAARSKEAAKVVHYRECQRNHAASIGGHAVDGCREFMASGAEGTAAALMCAACGCHRSFHRREVETADDRDCSSTTSSG
SbZHD13	MDLSGTQGELPMAMHAGGGGGGSPYLGLHHGHHEQQHNHGANGRHMSPPDVVAEEAKNRQLAVVPVSGAGGGGGAGVRYRECLKNHAAAIGGSATDGCGEFMPAGEEGSLDALRCSACGCHRNFHRKEPPGGGGGGDARQLHGHGHHHHHHHPLSPLSPLAAAHHHRGLLVAALPPAPTRMVMPLSAMHHQQQHHNSSASAESDDAHNAPGHAHGQQQGPPARKRFRTKFTAEQKARMLGFAEEAGWRLQKLDDAAVQRFCQEVGVKRRVLKVWMHNNKHTLARRGHDGVGDPQQQGPHGGQLGMPLPEPGGPGRSPSRSPPPQLRLE
SbZHD14	MGASSAPPPALAPGPASASASASGHQNHAAEARYHECLRNHAAALGGHVVDGCGEFMPGGDGDRLKCAACGCHRSFHRKDDARRRHQLLLPAPAPPVLSPTTPAPRVPLLLPPPHPHYAAGAAVAHPHYVPPPFPYHGTPSGSGGGTTTESSSEERGPPSGPSAAAAAHAQGHVRRKRFRTKFTPEQKEQMLAFAERLGWRMQKQDDALVQHFCDQVGVRRQVFKVWMHNNKHTGSGGRRQLPQPQEQQQPQQQPPQTQTQAHQQQPQQEQ
DoZHD1	MKRLLIVRRCEPIVRFSCCSVRYGECRRNHAASTGGYAIDGCREFIAEGEEGTGGALKCAACGCHRSFHRRVQVYEVAWDYGSDTSSTE
DoZHD2	MGGGGGGGAGVRYRECLKNHAAAIGGSATDGCGEFMPAGEEGSLDALRCSACGCHRNFHRKEPPGGDTRQQLHGHHRHHHPLSPLAAAHHHHRGLLVAALPPAPTRMVMPLSAMQQQAHHSTASAESDDARAPGQQQPPARKRFRTKFTAEQKARMLGFAEEAGWRLQKLDDAEVQRFCQEVGVKRRVLKVWMHNNKHTLARRGHGEGEHHGVDPEQELGHLGQLGGMPHPEPGGPGRSPSRSPPPPPPQQLRLE
DoZHD3	MEQQHQERPREVYRECMRNHAAKLGTYASDGCCEYTPDDGQPATMLCAACGCHRNFHRKAFLDAAAGSPGGGAHAGAMLTSSPGAPAGYGMHMAMVAASMGGDGGAHGGSGGRRRTRTKFTEEQKERMARFAERLGWRMPKREPSRAPGDDEVGRFCREIGVTRQVFKVWMHNHKASGGSGGAGAGGAAQTSSSTTRGGGGVGGGGSMSPAMGGDGEDDEEVRGSEMCM
DoZHD4	MDFDDHDDGDEEMAPMPVSSSYETPPQQAPGYGGGGVAPPKPPGEPVVARAKAPGCLGDGGGGRYRECLKNHAVGIGGHAVDGCGEFMAAGEEGTLDALRCAACNCHRNFHRKESPAAEGGSAISPAALVAYGATPHHQFSPYYRTPAGYFHHHQPLHMAAAAHTPRPLALPSTSHSGRDDGDDLSGMGGPMSAVGPLSGMSLGGAGPSGSGGSGSGKKRFRTKFTQEQKDRMLAFAERVGWRIQKHDETAVQQFCDEVGVKRHVLKVWMHNNKHTLGKKP
DoZHD5	MGPQQDRSMANGTASRKETKVVHYRECQRNHAASIGGYAVDGCREFMASGAEGTAAALICAACSCHRSFHRREVEADCDCSSTTSG
DoZHD6	MEYKRPSHVEEEEEEEEEEEDEEEEEEEEDEARVHRYTTAAAAPVGAPPPQQVHAQALGLGSHSVLMNDAAAFSRPLLPPNSSLVMQPPLPPPGFMPPLRQPQLHPRRAERERERAAGPGVQQPHQPRRHQEAARNGVLRSGNVAPPASTRVPATGAGAAVGAVEAAQWRYRECLRNHAARLGAHVLDGCCEFMPSAGDGAAALACAACGCHRSFHRREAVPGGVAAAVAVSPSPTIPAAGANANSSRVMPLLLAPPHMQTRPHVPVSPSSAPAALTESSSEELRGPAPARPVPPTTLPPHAQLHVGGSASAPPAPSKKRFRTKFTADQKDRMREFAHRLGWRIHKPDSDAVDAFCAQVGVSRRVLKVWMHNNKHLAKIPPSPPSSQPPAPPPPHHHDH…
DoZHD7	MGPQQDRSMANGTASRKETKVVHYRECQRNHAASIGGYAVDGCREFMASGAEGTAAALLCAACQCHRSFHRREVEADCDCSSTTSG
DoZHD8	MKRMVILRRCHPPPPPPPVLLGGGCCGGAGGGVRYGECRRNHAASMGGHAVDGCREFLAEGEEGTTAALRCAACGCHRSFHRRVVQRCCCCLCCGADAAAASAARWDDGCSPESSASSTTPS
DoZHD9	MEAMDVKYKPLMFPNGAAVKKVKPAAVAPAAAAAAVGEQLYRECLKNHAASLGGHAVDGCGEFMPSPGANPADPTSLKCAACGCHRNFHRRTVEGGSPPPPAPLALPPPPALPSVLHGQPHRGGEETPEDRLPGVADDSDSDSDASEYDEERSVSPPPPAHHVPAPVAQQLPPPPYFTPAPPHMLLSLGSGAPGAAVAAAAQRLAPAQLTPSSAPPPGGAMPRKRFRTKFTAEQKQRMQELSERLGWRLQKRDEAIVDEWCRDIGVGKG
DoZHD10	MMDQLSLVPYEGAGGGGGDGGKYKECMRNHAASIGGQSFDGCGEYMPSSPDSLKCAACGCHRSFHRRAAGPCAGAPSVFFRPPPPPLLPALPAPPPQHFQHHQHQAALQAFLPSVPAAGVAPPHLALPYQAVPNAAAAPWLARSGSETPPRADDFGIGVAGLGLGGVVIGSGSGSFGRKRFRTKFTPEQKERMREFAEKQGWRIQRNDDGALERFCDEIGVKRQVLKVWMHNHKNQLASTTSPTAAAAAGIGGMGINPAASAGIGINPGTGVTGDGDGDDTDDDSPPRAAVSSASPSPISV
DoZHD11	MGASPAPPQLAPRAASASAPAAADPGNHAALPEVVRYHECLRNHAAALGGHVVDGCGEFMPGAGAGDDALKCAACGCHRSFHRKDDGQRRHQLLLPEPAPPPPVTPTAPRVPLLLPPPHPYTAAASHLHYATPPPPPFPYHGTPSGSGGTTTESSSEERGPPSAHGAAAAQGHLRRKRFRTKFTPEQKEQMLAFAERLGWRMQKQDEALVQQFCEQVGVRRQVFKVWMHNNKHSGSGSRRQPQLPPQEQQSQQQQQ
DoZHD12	MEAMVDVKYRPAMFLNGGAAVAPAAAAAAKKMRPAAAAAWGAGDTGVYRECLKNHAASLGGHALDGCGEFMPSPEADPADPASLTCAACGCHRNFHRRLHEAPPSPPLLALPPPPPPLQPAAAPSAAPPHVMRDSRAMRGEDEAPEDRVPGAFDDETDESDEGSDFDEDRPLSPLPAPSMGPPGYLHAAPHMLFTLSTGAPGASIPAVAPRPPASLAPVPAVPGGAASASAARKRFRTKFSPEQKQRMQALSERLGWRLQKRDEAVVDESCREIGVTKGVFKVWMHNNKHNFVGGHSARRSASASAAATATGAAALHLPSPHAAAVLPSVHAAPPPAAAAVHPSSHAAPAAPPAAPAPPPPARVHADFNINGTAAADDYFRVVKPATATASGGSPQSS
DoZHD13	MPSGEEGSLEALKCSACGCHRNFHRKEVEDDDDGMYAAGESFGHRAARRLLAPALPHHSKAGGGGLLVSAADPYGAYAAARGLPPALPPPGHGHHHHHQYVMPLSMIHHTSESDDMDGATAGGGDPARGGSGGSSSSKKRFRTKFTPEQKARMLEFAERVGWRLQKLDDGMVQAFCQEIGVKRRVLKVWMHNNKHNLATKRLELEASPQQDQAMAAMPPSPPPQMPLQMVFPPPPQAAGPSCHRGVPGSPPPPLKLE
